# Supplementary material for: Charting the complexity of the activated sludge microbiome through a hybrid sequencing strategy
Source: Microbiome. 2021 Oct 15;9:205. doi: 10.1186/s40168-021-01155-1 (PMC8518188; doi:10.1186/s40168-021-01155-1)
Supplement: Supplementary file 2 — Additional file 1: S1. Summary of the sequencing dataset in the present study. S2. Performance evaluation of different hybrid assembly workflows using the Mock and Mock-STAS dataset. S3. Genome features for 557 MAGs recovered from the highly-sequenced ST-AS samples using the iterative Hierarchical Clustering Based Hybrid Assembly (HCBHA) approach developed in the present study. Taxonomic assignments were identified using GTDB-Tk. S4. Metabolic functional trait profile to the reconstructed 557 MAG dataset. S5. Biosynthetic gene clusters (BGCs) identified in the reconstructed 557 MAG dataset using antiSMASH. S6. Biosynthetic gene clusters (BGCs) profile in the antibiotic resistance genes (ARG)-carrying MAGs. [file 40168_2021_1155_MOESM2_ESM.xlsx]

## Sheet: S1-sequencing-stats
Short-read sequencing				Long-read sequencing
	MP Kit	Qiagen Kit			CUHK	Nextomics-01	Nextomics-02	Nextomics-03
Total reads count	1751105320	1672396558		N50 (Kb)	5.39	12.774	12.156	11.847
Total reads length (Mb)	262664	250858		Total reads count	11263717	8701007	5940575	8205269
				Total reads length (Mb)	42665	94468	55564	74595
				Average quality	7.9	8.864	8.767	9.098

## Sheet: S2-worflow-evaluation
hybrid assembly workflow evaluation
Unicycler-based hybrid assembly workflow using Mock dataset
Mock-species	MAGs	Genomesize	misassemblies	misassembly rate/Mbp	AGF	unalinged length	purity	assembled genome size	Contigs #	Status	mismatch/100K	indel/100K
Bacillus_subtilis	M1	4045677	0	0	99.346	0	100	4019175	2		2.41	1.79
Enterococcus_faecalis	M2	2845392	0	0	98.743	0	100	2809677	1		4.41	0.96
Escherichia_coli	M3	4875441	0	0	97.744	0	100	4765476	1	circular	16.7	1.49
Lactobacillus_fermentum	M4	1905333	0	0	99.991	1925	99.899	1907219	4		14.38	0.89
Listeria_monocytogenes	M5	2992342	0	0	98.208	868	99.971	2939519	3		1.7	0.2
Pseudomonas_aeruginosa	M6	6792330	0	0	99.998	0	100	6792215	1	circular	8.64	0.41
Salmonella_enterica	M7	4759746	2	0.42019	99.931	0	100	4757934	1	circular	3.7	0.48
Staphylococcus_aureus	M8	2730326	0	0	99.577	0	100	2718703	1	circular	0.59	0.96
fastmer-evalutaion
Mock-species	MAGs	percent_identity	qscore	segment_median_qscore	num_matches	num_mismatches	num_insertions	num_deletions	4mer_acc	5mer_acc	6mer_acc	7mer_acc	8mer_acc	9mer_acc
Bacillus_subtilis	M1	99.9925	41.24	90	4017862	96	81	125	1	1	0.999	0.999	0.989	0.972
Enterococcus_faecalis	M2	99.9969	45.04	90	2809042	69	19	0	1	1	1	1	0.998	1
Escherichia_coli	M3	99.987	38.86	53.01	4680263	528	64	16	0.999	1	1	0.997	1	1
Lactobacillus_fermentum	M4	99.976	36.21	37.7	1890793	268	27	158	0.999	1	0.999	0.99	1	1
Listeria_monocytogenes	M5	99.9543	33.4	90	2938865	34	514	795	1	0.999	1	1	1	1
Pseudomonas_aeruginosa	M6	99.9932	41.7	90	6762771	341	0	116	1	0.999	0.999	1	1	1
Salmonella_enterica	M7	99.9941	42.32	90	4756174	198	13	68	1	1	0.999	0.999	0.996	1
Staphylococcus_aureus	M8	99.9957	43.7	90	2718672	23	8	85	1	1	1	0.999	1	1
hybrid assembly (HCBHA) workflow using Mock dataset
Mock-species	MAGs	Genomesize	misassemblies	misassembly rate/Mbp	AGF	unalinged length	purity	assembled genome size	Contigs #	Status	mismatch/100K	indel/100K
Bacillus_subtilis	M1	4045677	0	0	99.617	0	100	4029955	1		2.26	1.99
Enterococcus_faecalis	M2	2845392	0	0	98.773	0	100	2810530	1		2.81	0.96
Escherichia_coli	M3	4875441	0	0	97.523	10701	99.7805	4765382	1	circular	12.79	0.88
Lactobacillus_fermentum	M4	1905333	0	0	99.259	0	100	1891237	1		23.85	1.53
Listeria_monocytogenes	M5	2992342	0	0	98.428	868	99.971	2946093	2		1.77	0.24
Pseudomonas_aeruginosa	M6	6792330	0	0	99.46	0	100	6755634	1		8.23	0.41
Salmonella_enterica	M7	4759746	4	0.840381	99.67	10725	99.7747	4758074	1	circular	3.52	0.44
Staphylococcus_aureus	M8	2730326	0	0	99.577	0	100	2718710	1	circular	0.85	0.7
fastmer evaluation
Mock-species	MAGs	percent_identity	qscore	segment_median_qscore	num_matches	num_mismatches	num_insertions	num_deletions	4mer_acc	5mer_acc	6mer_acc	7mer_acc	8mer_acc	9mer_acc
Bacillus_subtilis	M1	99.9902	40.1	90	4027964	42	80	272	1	1	0.999	0.999	0.989	0.972
Enterococcus_faecalis	M2	99.9971	45.4	90	2810025	62	19	0	1	1	1	1	0.998	1
Escherichia_coli	M3	99.9867	38.77	90	4722552	550	60	17	0.999	1	1	0.997	1	1
Lactobacillus_fermentum	M4	99.9815	37.32	39.03	1889191	299	30	21	0.999	1	0.999	0.99	1	1
Listeria_monocytogenes	M5	99.9541	33.38	90	2945428	36	523	795	1	0.999	1	1	1	1
Pseudomonas_aeruginosa	M6	99.992	40.98	90	6752464	384	0	155	1	0.999	0.999	1	1	1
Salmonella_enterica	M7	99.995	43.05	90	4743582	148	13	74	1	1	0.999	0.999	0.996	1
Staphylococcus_aureus	M8	99.9957	43.7	90	2718672	30	8	78	1	1	1	0.999	1	1
hybrid assembly (HCBHA) workflow using Mock-STAS dataset
Name	MAGs	Genomesize	misassemblies	misassembly rate/Mbp	AGF	unalinged length	purity	assembled genome size	Contigs #	Status	mismatch/100K	indel/100K
Bacillus_subtilis	M1	4045677	0	0	99.609	0	100	4029966	1		1.69	2.01
Enterococcus_faecalis	M2	2845392	0	0	97.983	0	100	2788273	2		3.62	0.97
Escherichia_coli	M3	4875441	0	0	97.541	0	100	4755562	1		10.85	0.74
Lactobacillus_fermentum	M4	1905333	0	0	99.259	0	100	1891220	1		13.91	0.9
Listeria_monocytogenes	M5	2992342	2	0.668373	99.267	868	99.971	2975659	2		1.99	0.44
Pseudomonas_aeruginosa	M6	6792330	0	0	99.998	0	100	6792209	1	circular	9.16	0.53
Salmonella_enterica	M7	4759746	2	0.42019	99.926	0	100	4757806	1	circular	5.89	0.9
Staphylococcus_aureus	M8	2730326	0	0	99.145	0	100	2706928	1		0.48	0.48
fastmer evaluation
Mock-species	MAGs	percent_identity	qscore	segment_median_qscore	num_matches	num_mismatches	num_insertions	num_deletions	4mer_acc	5mer_acc	6mer_acc	7mer_acc	8mer_acc	9mer_acc
Bacillus_subtilis	M1	99.987	38.87	50	4026841	41	125	356	1	1	0.999	0.999	0.989	0.972
Enterococcus_faecalis	M2	99.9888	39.5	90	2787536	72	241	0	1	1	1	1	1	1
Escherichia_coli	M3	99.9836	37.85	53.01	4754742	478	52	251	1	0.999	1	0.996	0.991	1
Lactobacillus_fermentum	M4	99.9833	37.77	38.86	1890930	263	27	26	0.999	1	0.999	0.99	1	1
Listeria_monocytogenes	M5	99.945	32.6	90	2973819	41	530	1065	1	0.999	1	1	1	1
Pseudomonas_aeruginosa	M6	99.9927	41.34	90	6765886	369	0	128	1	0.999	0.999	1	1	1
Salmonella_enterica	M7	99.9936	41.97	90	4750627	66	19	217	1	1	0.999	0.997	0.993	1
Staphylococcus_aureus	M8	99.9959	43.87	90	2706898	12	18	81	1	1	1	0.999	0.988	1
short-read SPAdes assmbly (single bacterial isolates)
Mock-species	MAGs	Genomesize	misassemblies	misassembly rate/Mbp	AGF	unalinged length	purity	assembled genome size	Contigs #	Status	mismatch/100K	indel/100K
Bacillus_subtilis	M1	4045677	0	0	98.3655	503	99.9876	3980054	28	-	1.06	0.73
Enterococcus_faecalis	M2	2845392	0	0	99.0849	0	100	2819354	28	-	1.88	0.11
Escherichia_coli	M3	4875441	1	0.20511	97.942	0	100	4775104	116	-	1.28	0.06
Lactobacillus_fermentum	M4	1905333	0	0	94.4592	0	100	1799771	95	-	1.95	0.17
Listeria_monocytogenes	M5	2992342	0	0	98.8249	868	99.971	2958048	18	-	2.06	0.17
Pseudomonas_aeruginosa	M6	6792330	0	0	99.0027	0	100	6724590	89	-	5.76	0.31
Salmonella_enterica	M7	4759746	0	0	98.396	49680	98.9562	4733424	68	-	1.49	0.15
Staphylococcus_aureus	M8	2730326	7	2.5638	98.5207	0	100	2690027	54	-	2.46	0.6
fastmer evaluation
Mock-species	MAGs	percent_identity	qscore	segment_median_qscore	num_matches	num_mismatches	num_insertions	num_deletions	4mer_acc	5mer_acc	6mer_acc	7mer_acc	8mer_acc	9mer_acc
Bacillus_subtilis	M1	99.9932	41.69	90	3791663	24	47	186	1	1	1	1	0.997	1
Enterococcus_faecalis	M2	99.9966	44.66	90	2572282	43	0	45	1	1	1	1	1	1
Escherichia_coli	M3	99.995	43.04	90	3784574	11	0	177	1	1	1	1	1	1
Lactobacillus_fermentum	M4	99.9781	36.59	90	702391	0	0	154	1	1	1	1	1	1
Listeria_monocytogenes	M5	99.9545	33.42	90	2938167	26	514	796	1	0.999	1	1	1	1
Pseudomonas_aeruginosa	M6	99.9933	41.72	90	6331706	67	0	359	1	1	1	1	1	1
Salmonella_enterica	M7	99.993	41.58	90	4286681	42	2	254	1	1	1	1	1	1
Staphylococcus_aureus	M8	99.9798	36.94	50	2263570	48	64	346	1	1	0.999	0.999	0.986	1
short-read metaSPAdes assmbly (8 mixed community)
Name	MAGs	Genomesize	misassemblies	misassembly rate/Mbp	AGF	unalinged length	purity	assembled genome size	Contigs #	Status	mismatch/100K	indel/100K
Bacillus_subtilis	M1	4045677	0	0	98.1541	233554	94.2271	4204551	39	-	1.13	0.6
Enterococcus_faecalis	M2	2845392	0	0	39.4383	25883	99.0904	1148057	23	-	3.3	0.27
Escherichia_coli	M3	4875441	0	0	64.4243	1165162	76.1014	4306130	106	-	14.82	0.7
Lactobacillus_fermentum	M4	1905333	0	0	91.9129	8690	99.5439	1759937	72	-	0.97	0.17
Listeria_monocytogenes	M5	2992342	0	0	97.2336	1704049	43.053	4613610	31	-	2.06	0.17
Pseudomonas_aeruginosa	M6	6792330	0	0	98.6918	10102	99.8513	6713572	71	-	4.49	0.31
Salmonella_enterica	M7	4759746	0	0	73.2744	1368054	71.2578	4856071	70	-	10.93	0.83
Staphylococcus_aureus	M8	2730326	2	0.732513	97.5516	11203	99.5897	2674690	37	-	2.97	0.45
fastmer evaluation
Mock-species	MAGs	percent_identity	qscore	segment_median_qscore	num_matches	num_mismatches	num_insertions	num_deletions	4mer_acc	5mer_acc	6mer_acc	7mer_acc	8mer_acc	9mer_acc
Bacillus_subtilis	M1	99.9934	41.78	90	3792124	21	45	186	1	1	1	1	0.997	1
Enterococcus_faecalis	M2	99.9914	40.66	45.12	896845	32	0	45	1	0.999	1	0.999	1	1
Escherichia_coli	M3	99.9872	38.93	90	2205401	69	212	1	1	1	1	1	0.992	1
Lactobacillus_fermentum	M4	99.978	36.57	90	699631	0	0	154	1	1	1	1	1	1
Listeria_monocytogenes	M5	99.9963	44.37	90	2816503	24	0	79	1	1	1	1	1	1
Pseudomonas_aeruginosa	M6	99.993	41.56	90	6333893	83	0	359	1	1	1	1	1	1
Salmonella_enterica	M7	99.988	39.21	43.52	2941066	167	22	164	1	1	0.999	0.999	0.994	0.957
Staphylococcus_aureus	M8	99.9818	37.4	49.99	2275638	58	9	347	1	1	0.999	0.999	0.987	1
Mock-only hybrSPAdes
Name	MAGs	Genomesize	misassemblies	misassembly rate/Mbp	AGF	unalinged length	purity	assembled genome size	Contigs #	Status	mismatch/100K	indel/100K
Bacillus_subtilis	M1	4045677	0	0	98.9	7832	99.8064	4008989	9	-	5.1	1.95
Enterococcus_faecalis	M2	2845392	0	0	98.515	0	100	2803340	4	-	20.44	1.96
Escherichia_coli	M3	4875441	1	0.20511	92.913	0	100	4530046	8	-	30.46	2.23
Lactobacillus_fermentum	M4	1905333	0	0	99.797	0	100	1901656	7	-	38.6	2.95
Listeria_monocytogenes	M5	2992342	0	0	98.348	1048	99.965	2944517	8	-	16.75	1.19
Pseudomonas_aeruginosa	M6	6792330	0	0	99.963	0	100	6790003	8	-	25.33	2.36
Salmonella_enterica	M7	4759746	2	0.42019	99.655	29668	99.3767	4775971	7	-	36.75	3.33
Staphylococcus_aureus	M8	2730326	0	0	98.615	0	100	2692524	15	-	17.31	1.3
fastmer evaluation
Mock-species	MAGs	percent_identity	qscore	segment_median_qscore	num_matches	num_mismatches	num_insertions	num_deletions	4mer_acc	5mer_acc	6mer_acc	7mer_acc	8mer_acc	9mer_acc
Bacillus_subtilis	M1	99.9908	40.38	45.23	3981939	174	90	101	1	0.999	0.999	0.999	0.989	0.972
Enterococcus_faecalis	M2	99.9934	41.81	46.82	2759813	163	19	0	1	0.999	1	0.999	0.998	1
Escherichia_coli	M3	99.9519	33.18	40	4252670	815	73	1158	0.999	0.999	0.999	1	0.995	0.95
Lactobacillus_fermentum	M4	99.9817	37.39	40.97	1840608	122	30	184	1	1	0.999	0.992	1	1
Listeria_monocytogenes	M5	99.949	32.93	90	2919034	94	511	884	1	0.999	1	0.999	1	1
Pseudomonas_aeruginosa	M6	99.989	39.6	48.24	6701041	595	0	140	1	0.999	0.998	1	1	1
Salmonella_enterica	M7	99.9708	35.34	39.87	4602216	993	66	287	0.999	1	0.998	0.998	0.992	0.969
Staphylococcus_aureus	M8	99.9776	36.5	40.71	2552224	283	22	266	1	1	0.999	0.999	1	1
Mock-STAS hybrSPAdes
Name	MAGs	Genomesize	misassemblies	misassembly rate/Mbp	AGF	unalinged length	purity	assembled genome size	Contigs #	Status	mismatch/100K	indel/100K
Bacillus_subtilis	M1	4045677	0	0	95.335	50746	98.7457	3907659	8	-	3.06	1.76
Enterococcus_faecalis	M2	2845392	0	0	95.565	81179	97.147	2800540	5	-	17.06	1.47
Escherichia_coli	M3	4875441	-	-	-	-	-	-	-	-	-	-
Lactobacillus_fermentum	M4	1905333	0	0	58.868	5307	99.7215	1139844	7	-	11.32	0.98
Listeria_monocytogenes	M5	2992342	0	0	99.214	45011	98.4958	3013902	15	-	9.97	0.64
Pseudomonas_aeruginosa	M6	6792330	0	0	99.746	0	100	6775264	13	-	14.89	1.06
Salmonella_enterica	M7	4759746	2	0.42019	99.795	0	100	4751826	6	-	12.13	2.76
Staphylococcus_aureus	M8	2730326	0	0	54.357	0	100	1483975	6	-	9.23	0.67
fastmer evaluation
Mock-species	MAGs	percent_identity	qscore	segment_median_qscore	num_matches	num_mismatches	num_insertions	num_deletions	4mer_acc	5mer_acc	6mer_acc	7mer_acc	8mer_acc	9mer_acc
Bacillus_subtilis	M1	99.9929	41.51	45.23	3839597	102	73	96	1	1	0.999	0.999	0.989	0.972
Enterococcus_faecalis	M2	99.9948	42.88	50	2656393	133	4	0	1	1	1	1	0.998	1
Escherichia_coli	M3	-	-	-	-	-	-	-	-	-	-	-	-	-
Lactobacillus_fermentum	M4	99.9926	41.29	44.75	1117788	59	19	5	1	1	1	0.987	1	1
Listeria_monocytogenes	M5	99.9519	33.17	90	2912461	96	510	797	1	1	1	1	1	1
Pseudomonas_aeruginosa	M6	99.9818	37.41	45.99	6676690	530	0	683	0.999	0.998	0.998	1	1	1
Salmonella_enterica	M7	99.9885	39.4	46.99	4689179	278	41	219	1	1	0.999	0.999	0.996	1
Staphylococcus_aureus	M8	99.9621	34.21	42.6	1415502	131	3	403	1	1	1	0.998	1	1

## Sheet: S3-MAGs-characteristic
MAGs	contig count	Genome size (bp)	ctg_N50	ctg_L50	ctg_N90	ctg_L90	ctg_max	gc_avg	gc_std	CDS	Completeness (%)	Contamination (%)	Relative abundance (%)	5S-full	5S-partial	16S-full	16S-partial	23S-full	23S-partial	Circular	Taxa (GTDB)
HK-STAS-Nano-1	1	1540096	1	1540096	1	1540096	1540096	0.36578	0	1491	78.03	0	0.0638362	0	1	1	0	1	0	Yes	d__Archaea;p__Nanoarchaeota;c__Nanoarchaeia;o__UBA583;f__UBA583;g__UBA431;s__UBA431
HK-STAS-Nano-2	4	1241143	1	839032	3	116740	839032	0.3668	0.00432	1215	71.02	0	0.0515726	0	1	1	0	1	0	No	d__Archaea;p__Nanoarchaeota;c__Nanoarchaeia;o__UBA583;f__UBA583;g__UBA431;s__UBA431
HK-STAS-Nano-3	1	1131583	1	1131583	1	1131583	1131583	0.40404	0	1099	80.37	0	0.0594277	1	0	1	0	1	0	Yes	d__Archaea;p__Nanoarchaeota;c__Nanoarchaeia;o__Woesearchaeales;f__21-14-0-10-32-9;g__;s__
HK-STAS-Nano-4	6	1322844	1	712229	3	220068	712229	0.37806	0.00557	1389	78.5	1.869	0.010274	0	0	0	0	0	0	No	d__Archaea;p__Nanoarchaeota;c__Nanoarchaeia;o__Woesearchaeales;f__CG08-08-20-14;g__;s__
HK-STAS-Nano-5	5	1133783	1	782209	3	70171	782209	0.44974	0.00542	1156	62.77	0	0.0345569	0	0	0	0	0	0	No	d__Archaea;p__Nanoarchaeota;c__Nanoarchaeia;o__Woesearchaeales;f__UBA10200;g__;s__
HK-STAS-AABM5-1	30	1628326	4	98650	16	28081	384900	0.55801	0.01432	1362	54.33	0	0.0305335	1	0	1	0	1	0	No	d__Bacteria;p__AABM5-125-24;c__AABM5-125-24;o__;f__;g__;s__
HK-STAS-AABM5-2	12	1228262	3	149283	9	40342	337126	0.55774	0.00591	1023	58.17	0	0.0189816	0	0	0	0	0	0	No	d__Bacteria;p__AABM5-125-24;c__;o__;f__;g__;s__
HK-STAS-AABM5-3	4	3091884	1	1905518	3	319063	1905518	0.53215	0.00456	2524	98.9	0	0.116162	1	0	1	0	1	0	No	d__Bacteria;p__AABM5-125-24;c__;o__;f__;g__;s__
HK-STAS-AABM5-4	5	2428212	1	1932077	3	152281	1932077	0.55616	0.01069	1952	90.04	0	0.0261508	1	0	1	0	1	0	No	d__Bacteria;p__AABM5-125-24;c__;o__;f__;g__;s__
HK-STAS-ACID-1	59	3874268	15	91826	41	36641	203923	0.65526	0.00707	3212	54.27	1.756	0.0163747	0	0	0	0	0	0	No	d__Bacteria;p__Acidobacteriota;c__Acidobacteriae;o__Bryobacterales;f__UBA6623;g__;s__
HK-STAS-ACID-2	27	4393739	8	248149	19	94839	387000	0.51422	0.00777	3606	87.6	2.564	0.0390966	2	0	2	0	0	2	No	d__Bacteria;p__Acidobacteriota;c__GCA-2747255;o__GCA-2747255;f__GCA-2747255;g__;s__
HK-STAS-ACID-3	33	2296851	8	89118	23	30038	292792	0.71738	0.01051	1930	63.71	5.128	0.0214223	0	0	0	0	0	0	No	d__Bacteria;p__Acidobacteriota;c__Thermoanaerobaculia;o__UBA5704;f__;g__;s__
HK-STAS-ACTI-1	9	3450077	2	1302429	3	362037	1696904	0.61995	0.00856	3379	99.14	1.282	0.233543	1	0	1	0	1	0	No	d__Bacteria;p__Actinobacteriota;c__Acidimicrobiia;o__IMCC26256;f__;g__;s__
HK-STAS-ACTI-2	39	4141232	5	236190	18	56295	767055	0.70686	0.01338	3937	94.01	3.846	0.0584538	1	0	1	0	1	0	No	d__Bacteria;p__Actinobacteriota;c__Acidimicrobiia;o__Microtrichales;f__Ilumatobacteraceae;g__;s__
HK-STAS-ACTI-3	32	4504869	7	227145	19	92984	555311	0.70566	0.00981	4155	93.16	2.136	0.0283913	1	0	1	0	1	0	No	d__Bacteria;p__Actinobacteriota;c__Acidimicrobiia;o__Microtrichales;f__Ilumatobacteraceae;g__;s__
HK-STAS-ACTI-4	48	3055968	6	186858	23	39665	350491	0.71096	0.01477	2939	75.5	0.854	0.0688471	1	0	0	0	1	0	No	d__Bacteria;p__Actinobacteriota;c__Acidimicrobiia;o__Microtrichales;f__Microtrichaceae;g__IMCC26207;s__
HK-STAS-ACTI-5	20	3385620	3	401996	9	114011	991186	0.71193	0.0232	3116	93.5	2.136	0.0718365	1	0	1	0	1	0	No	d__Bacteria;p__Actinobacteriota;c__Acidimicrobiia;o__Microtrichales;f__Microtrichaceae;g__IMCC26207;s__
HK-STAS-ACTI-6	43	1994459	3	239992	14	21091	546373	0.67162	0.00747	1807	71.79	0	0.0553071	1	0	1	0	1	0	No	d__Bacteria;p__Actinobacteriota;c__Acidimicrobiia;o__Microtrichales;f__Microtrichaceae;g__;s__
HK-STAS-ACTI-7	59	3447302	9	128825	28	27421	313547	0.7392	0.01614	3156	78.65	2.991	0.0206861	1	0	1	0	1	0	No	d__Bacteria;p__Actinobacteriota;c__Acidimicrobiia;o__Microtrichales;f__UBA8139;g__;s__
HK-STAS-ACTI-8	41	2544858	9	105418	27	32385	195851	0.67948	0.01096	2339	72.22	0.949	0.0392419	0	0	0	0	0	0	No	d__Bacteria;p__Actinobacteriota;c__Acidimicrobiia;o__Microtrichales;f__UBA8139;g__;s__
HK-STAS-ACTI-9	7	2900078	2	734935	5	183496	974599	0.69195	0.00478	2735	97.83	0	0.390664	1	0	1	0	1	0	No	d__Bacteria;p__Actinobacteriota;c__Actinobacteria;o__Actinomycetales;f__Dermatophilaceae;g__Phycicoccus;s__Phycicoccus
HK-STAS-ACTI-10	32	3847137	4	397104	10	74228	973578	0.67935	0.01214	3577	93.2	0	0.110712	0	2	1	0	2	0	No	d__Bacteria;p__Actinobacteriota;c__Actinobacteria;o__Mycobacteriales;f__Mycobacteriaceae;g__Mycolicibacterium;s__
HK-STAS-ACTI-11	92	2748773	16	53886	51	16017	151304	0.69119	0.01331	2816	52.75	0.817	0.0408079	0	0	0	0	0	0	No	d__Bacteria;p__Actinobacteriota;c__Actinobacteria;o__Mycobacteriales;f__Mycobacteriaceae;g__Mycolicibacterium;s__
HK-STAS-ACTI-12	57	4250663	3	702312	7	151898	1076329	0.68842	0.01363	4037	83.11	6.792	0.0471078	0	1	0	0	0	0	No	d__Bacteria;p__Actinobacteriota;c__Actinobacteria;o__Mycobacteriales;f__Mycobacteriaceae;g__Mycolicibacterium;s__Mycolicibacterium
HK-STAS-ACTI-13	10	3328661	2	939756	5	274757	959253	0.65855	0.00851	3247	97.22	0	1.30006	1	0	1	0	1	0	No	d__Bacteria;p__Actinobacteriota;c__Actinobacteria;o__Nanopelagicales;f__GCA-2699445;g__;s__
HK-STAS-ACTI-14	6	2666754	2	852793	4	290840	1027793	0.67318	0.00352	2480	89.74	0	0.0484323	1	0	0	0	0	0	No	d__Bacteria;p__Actinobacteriota;c__Actinobacteria;o__Nanopelagicales;f__UBA10799;g__;s__
HK-STAS-ACTI-15	39	2150901	9	87447	25	33185	196778	0.67236	0.00818	2087	63.79	1.724	0.0499947	1	0	1	0	1	0	No	d__Bacteria;p__Actinobacteriota;c__Actinobacteria;o__Nanopelagicales;f__UBA10799;g__;s__
HK-STAS-ACTI-16	53	2089246	8	79108	28	18757	222621	0.67065	0.00951	2016	60.34	3.448	0.0416779	0	0	0	0	0	0	No	d__Bacteria;p__Actinobacteriota;c__Actinobacteria;o__Nanopelagicales;f__UBA10799;g__;s__
HK-STAS-ACTI-17	17	2987356	3	411974	8	90351	713083	0.67269	0.00413	2841	76.58	0	0.0533819	1	0	1	0	1	0	No	d__Bacteria;p__Actinobacteriota;c__Actinobacteria;o__Nanopelagicales;f__UBA10799;g__;s__
HK-STAS-ACTI-18	36	4033458	8	189862	19	73416	412879	0.7255	0.01048	3867	90.28	0.777	0.072955	2	0	2	0	2	0	No	d__Bacteria;p__Actinobacteriota;c__Actinobacteria;o__Propionibacteriales;f__Nocardioidaceae;g__Nocardioides;s__
HK-STAS-ACTI-19	24	1756555	6	103920	16	38459	211425	0.61247	0.01089	1700	76.29	0.518	0.0881027	1	0	1	0	1	0	No	d__Bacteria;p__Actinobacteriota;c__Actinobacteria;o__Propionibacteriales;f__Nocardioidaceae;g__;s__
HK-STAS-ACTI-20	24	2265263	7	124546	16	59939	278264	0.70162	0.00584	2221	76	0.862	0.0207952	0	0	1	0	0	0	No	d__Bacteria;p__Actinobacteriota;c__Thermoleophilia;o__Ga0077560;f__Ga0077560;g__Ga0077560;s__
HK-STAS-ACTI-21	28	2210297	6	143783	16	38606	243197	0.64283	0.00752	2086	90.08	0	0.0535523	1	0	1	0	1	0	No	d__Bacteria;p__Actinobacteriota;c__Thermoleophilia;o__Solirubrobacterales;f__70-9;g__67-14;s__
HK-STAS-ACTI-22	3	2964092	1	1598372	2	1163606	1598372	0.70401	0.00071	2742	94.39	0	0.166976	1	0	1	0	1	0	No	d__Bacteria;p__Actinobacteriota;c__Thermoleophilia;o__Solirubrobacterales;f__70-9;g__;s__
HK-STAS-ARMA-1	30	2297223	7	86427	22	35171	421141	0.65592	0.00769	2041	55.46	0.925	0.0156221	1	0	1	0	1	0	No	d__Bacteria;p__Armatimonadota;c__Fimbriimonadia;o__Fimbriimonadales;f__Fimbriimonadaceae;g__;s__
HK-STAS-BACT-1	8	2866122	1	1609515	3	125063	1609515	0.38976	0.0057	2375	97.61	0	1.21616	1	0	1	0	1	0	No	d__Bacteria;p__Bacteroidota;c__Bacteroidia;o__AKYH767-A;f__OLB10;g__OLB10;s__OLB10
HK-STAS-BACT-2	18	2310451	3	359309	6	127212	519855	0.43706	0.01559	1914	74.92	0.873	0.0189777	0	1	1	0	1	0	No	d__Bacteria;p__Bacteroidota;c__Bacteroidia;o__Bacteroidales;f__BBW3;g__UBA1064;s__
HK-STAS-BACT-3	17	2912574	3	463949	10	85935	603397	0.38255	0.00928	2418	95.01	0.714	0.0826026	0	0	1	0	1	0	No	d__Bacteria;p__Bacteroidota;c__Bacteroidia;o__Bacteroidales;f__BBW3;g__UBA1064;s__
HK-STAS-BACT-4	27	2124741	6	111099	19	40035	360217	0.40582	0.00887	1701	55.71	0.714	0.0158817	1	0	1	0	1	0	No	d__Bacteria;p__Bacteroidota;c__Bacteroidia;o__Bacteroidales;f__GCA-2748055;g__;s__
HK-STAS-BACT-5	29	2209874	7	100465	20	45019	350611	0.40492	0.00966	1768	61.42	0.476	0.016034	1	0	1	0	1	0	No	d__Bacteria;p__Bacteroidota;c__Bacteroidia;o__Bacteroidales;f__GCA-2748055;g__;s__
HK-STAS-BACT-6	53	2354496	11	65726	30	36241	164748	0.4044	0.01448	1932	59.47	1.111	0.0159975	0	0	0	0	0	0	No	d__Bacteria;p__Bacteroidota;c__Bacteroidia;o__Bacteroidales;f__GCA-2748055;g__;s__
HK-STAS-BACT-7	13	3702669	3	427571	9	157324	741509	0.41277	0.01092	2913	94.62	0.806	0.304795	3	0	3	0	3	0	No	d__Bacteria;p__Bacteroidota;c__Bacteroidia;o__Bacteroidales;f__Lentimicrobiaceae;g__Lentimicrobium;s__
HK-STAS-BACT-8	26	2155344	5	156391	12	76807	295754	0.40845	0.01356	1785	66.66	1.075	0.201103	2	0	2	0	2	0	No	d__Bacteria;p__Bacteroidota;c__Bacteroidia;o__Bacteroidales;f__Lentimicrobiaceae;g__Lentimicrobium;s__
HK-STAS-BACT-9	43	1253452	7	54850	23	15518	226834	0.3812	0.0112	1170	65.81	1.612	0.0369425	0	0	0	0	0	0	No	d__Bacteria;p__Bacteroidota;c__Bacteroidia;o__Bacteroidales;f__Paludibacteraceae;g__;s__
HK-STAS-BACT-10	35	2253517	10	80329	25	35327	185071	0.43827	0.01119	1827	68.54	1.075	0.0524335	2	0	2	0	2	0	No	d__Bacteria;p__Bacteroidota;c__Bacteroidia;o__Bacteroidales;f__Paludibacteraceae;g__UBA1181;s__
HK-STAS-BACT-11	29	2367028	6	111789	17	50278	392956	0.50089	0.01406	1952	65.51	0	0.0205883	1	0	1	0	1	0	No	d__Bacteria;p__Bacteroidota;c__Bacteroidia;o__Bacteroidales;f__vadinHA17;g__SR-FBR-E99;s__
HK-STAS-BACT-12	98	2061576	12	59863	43	10306	153836	0.48192	0.01985	1878	56.15	1.97	0.70583	1	0	1	0	1	2	No	d__Bacteria;p__Bacteroidota;c__Bacteroidia;o__Chitinophagales;f__BACL12;g__UBA11426;s__
HK-STAS-BACT-13	15	1574403	3	201174	9	53333	461208	0.48711	0.00703	1403	57.14	0	0.766292	0	0	0	0	0	0	No	d__Bacteria;p__Bacteroidota;c__Bacteroidia;o__Chitinophagales;f__BACL12;g__UBA11426;s__UBA11426
HK-STAS-BACT-14	13	2882639	3	501798	8	105690	666574	0.48615	0.00652	2483	90.14	0.164	0.964706	1	0	1	0	1	0	No	d__Bacteria;p__Bacteroidota;c__Bacteroidia;o__Chitinophagales;f__BACL12;g__UBA11426;s__UBA11426
HK-STAS-BACT-15	10	3116825	1	1561999	6	120910	1561999	0.3978	0.00828	2746	85.71	0.519	0.0428332	1	0	1	0	1	0	No	d__Bacteria;p__Bacteroidota;c__Bacteroidia;o__Chitinophagales;f__Chitinophagaceae;g__JJ008;s__
HK-STAS-BACT-16	27	3742207	1	3318394	2	218076	3318394	0.43385	0.01975	3396	97.83	0.492	0.0269483	0	2	2	0	2	0	No	d__Bacteria;p__Bacteroidota;c__Bacteroidia;o__Chitinophagales;f__Chitinophagaceae;g__Taibaiella_B;s__
HK-STAS-BACT-17	14	2982287	3	369262	9	103361	737425	0.42543	0.00739	2715	95.07	0.492	0.0603386	0	2	2	0	2	0	No	d__Bacteria;p__Bacteroidota;c__Bacteroidia;o__Chitinophagales;f__Chitinophagaceae;g__Taibaiella_B;s__
HK-STAS-BACT-18	23	2285196	4	261830	10	47337	369211	0.30722	0.01471	2077	81.03	1.724	0.32108	1	0	1	0	1	0	No	d__Bacteria;p__Bacteroidota;c__Bacteroidia;o__Chitinophagales;f__;g__;s__
HK-STAS-BACT-19	15	3194509	1	2146812	3	427295	2146812	0.30364	0.01122	2813	98.76	0.509	0.0717502	1	0	1	0	1	0	No	d__Bacteria;p__Bacteroidota;c__Bacteroidia;o__Chitinophagales;f__;g__;s__
HK-STAS-BACT-20	17	2814509	3	303054	11	79544	784088	0.39445	0.012	2377	78.48	0.985	0.0294581	1	0	1	0	1	0	No	d__Bacteria;p__Bacteroidota;c__Bacteroidia;o__Chitinophagales;f__;g__;s__
HK-STAS-BACT-21	58	3424113	16	76365	43	33773	171705	0.49659	0.01238	2677	56.84	0	0.0185438	1	0	0	0	0	1	No	d__Bacteria;p__Bacteroidota;c__Bacteroidia;o__Chitinophagales;f__Saprospiraceae;g__Haliscomenobacter;s__
HK-STAS-BACT-22	16	8848509	2	1314805	6	392142	4122043	0.53294	0.0121	6597	97.47	4.713	0.388398	2	0	2	0	2	0	No	d__Bacteria;p__Bacteroidota;c__Bacteroidia;o__Chitinophagales;f__Saprospiraceae;g__Phaeodactylibacter;s__
HK-STAS-BACT-23	2	9769659	1	5242092	2	4527567	5242092	0.53495	0.00025	7347	100	2.609	0.470921	2	1	2	0	2	0	No	d__Bacteria;p__Bacteroidota;c__Bacteroidia;o__Chitinophagales;f__Saprospiraceae;g__Phaeodactylibacter;s__
HK-STAS-BACT-24	150	6138162	28	60075	88	23244	242966	0.52875	0.01768	4731	66.41	8.08	0.0455679	0	0	0	0	0	0	No	d__Bacteria;p__Bacteroidota;c__Bacteroidia;o__Chitinophagales;f__Saprospiraceae;g__Phaeodactylibacter;s__
HK-STAS-BACT-25	50	10052030	8	411055	21	183232	933562	0.55664	0.0127	7715	92.92	3.468	0.196549	2	0	2	0	2	0	No	d__Bacteria;p__Bacteroidota;c__Bacteroidia;o__Chitinophagales;f__Saprospiraceae;g__Phaeodactylibacter;s__
HK-STAS-BACT-26	39	7904524	7	374310	20	121417	801921	0.52692	0.01283	5974	92.92	1.851	0.0500796	2	0	2	0	2	0	No	d__Bacteria;p__Bacteroidota;c__Bacteroidia;o__Chitinophagales;f__Saprospiraceae;g__Phaeodactylibacter;s__
HK-STAS-BACT-27	26	5514324	5	375775	16	108935	838803	0.46945	0.01549	4674	94.16	3.3	0.138296	1	0	1	0	1	0	No	d__Bacteria;p__Bacteroidota;c__Bacteroidia;o__Chitinophagales;f__Saprospiraceae;g__;s__
HK-STAS-BACT-28	33	7174201	6	292618	20	103882	1158171	0.54139	0.00719	5243	95.45	4.208	0.252711	2	0	2	0	2	0	No	d__Bacteria;p__Bacteroidota;c__Bacteroidia;o__Chitinophagales;f__Saprospiraceae;g__;s__
HK-STAS-BACT-29	9	4367444	2	924176	5	223448	2138718	0.52844	0.00637	3283	72.22	1.094	0.0175807	2	0	2	0	2	0	No	d__Bacteria;p__Bacteroidota;c__Bacteroidia;o__Chitinophagales;f__Saprospiraceae;g__;s__
HK-STAS-BACT-30	28	6727194	6	416845	14	238396	998232	0.5513	0.01284	4940	97.47	2.356	0.0638608	1	0	2	0	1	0	No	d__Bacteria;p__Bacteroidota;c__Bacteroidia;o__Chitinophagales;f__Saprospiraceae;g__;s__
HK-STAS-BACT-31	52	4517696	11	125400	33	58874	316674	0.53971	0.01396	3503	80.69	0.495	0.0301627	1	0	1	1	1	0	No	d__Bacteria;p__Bacteroidota;c__Bacteroidia;o__Chitinophagales;f__Saprospiraceae;g__;s__
HK-STAS-BACT-32	30	7885710	3	1340046	9	188629	1619551	0.51409	0.01349	6175	96.46	2.794	0.117803	2	0	2	0	2	0	No	d__Bacteria;p__Bacteroidota;c__Bacteroidia;o__Chitinophagales;f__Saprospiraceae;g__;s__
HK-STAS-BACT-33	14	3416913	3	517466	7	204726	738871	0.36538	0.00651	2839	92.49	0.99	0.0559549	1	0	1	0	1	0	No	d__Bacteria;p__Bacteroidota;c__Bacteroidia;o__Chitinophagales;f__Saprospiraceae;g__;s__
HK-STAS-BACT-34	13	4434067	3	711163	7	262866	970842	0.53875	0.01534	3533	98.51	1.485	0.197961	1	0	2	0	1	0	No	d__Bacteria;p__Bacteroidota;c__Bacteroidia;o__Chitinophagales;f__Saprospiraceae;g__;s__
HK-STAS-BACT-35	99	4348109	12	126332	45	17819	315514	0.5083	0.0171	3246	65.48	0	0.0588389	1	0	1	0	1	0	No	d__Bacteria;p__Bacteroidota;c__Bacteroidia;o__Chitinophagales;f__Saprospiraceae;g__;s__
HK-STAS-BACT-36	11	5713366	1	3939818	3	641586	3939818	0.4786	0.0197	4564	95.81	2.832	0.2924	1	0	2	0	1	0	No	d__Bacteria;p__Bacteroidota;c__Bacteroidia;o__Chitinophagales;f__Saprospiraceae;g__;s__
HK-STAS-BACT-37	2	6775555	1	4696174	2	2079381	4696174	0.4324	0.001	5201	99.5	2.475	0.534087	2	0	2	0	2	0	No	d__Bacteria;p__Bacteroidota;c__Bacteroidia;o__Chitinophagales;f__Saprospiraceae;g__;s__
HK-STAS-BACT-38	24	2864599	5	211096	14	76203	421117	0.36503	0.01034	2456	88.28	0.495	0.032069	1	0	1	0	1	0	No	d__Bacteria;p__Bacteroidota;c__Bacteroidia;o__Chitinophagales;f__Saprospiraceae;g__;s__
HK-STAS-BACT-39	54	9354928	3	1151603	11	165033	2281738	0.51889	0.03064	7523	98.98	3.619	0.174576	2	0	2	0	2	0	No	d__Bacteria;p__Bacteroidota;c__Bacteroidia;o__Chitinophagales;f__Saprospiraceae;g__;s__
HK-STAS-BACT-40	31	7065689	4	637823	12	166070	1167048	0.5079	0.02235	5275	96.53	0.247	0.053787	2	0	2	0	2	0	No	d__Bacteria;p__Bacteroidota;c__Bacteroidia;o__Chitinophagales;f__Saprospiraceae;g__;s__
HK-STAS-BACT-41	31	5366278	5	408925	15	80075	842567	0.54211	0.01174	4082	96.03	0.495	0.0295238	2	0	2	0	2	0	No	d__Bacteria;p__Bacteroidota;c__Bacteroidia;o__Chitinophagales;f__Saprospiraceae;g__;s__
HK-STAS-BACT-42	17	5310504	4	597114	8	462987	841292	0.44555	0.00699	3940	97.52	0.99	0.383632	2	0	2	0	2	0	No	d__Bacteria;p__Bacteroidota;c__Bacteroidia;o__Chitinophagales;f__Saprospiraceae;g__;s__
HK-STAS-BACT-43	11	7852939	2	1142879	5	607270	3531078	0.50658	0.0124	5723	93.93	1.515	0.0487513	2	0	2	0	2	0	No	d__Bacteria;p__Bacteroidota;c__Bacteroidia;o__Chitinophagales;f__Saprospiraceae;g__UBA6168;s__
HK-STAS-BACT-44	15	2880074	3	308456	8	107174	926255	0.32642	0.00425	2455	89.49	0.492	0.135753	1	0	1	0	1	0	No	d__Bacteria;p__Bacteroidota;c__Bacteroidia;o__Chitinophagales;f__UBA8649;g__;s__
HK-STAS-BACT-45	29	2615753	4	178408	16	44674	486563	0.36186	0.00987	2223	88.05	0.985	0.0829823	0	0	0	0	0	0	No	d__Bacteria;p__Bacteroidota;c__Bacteroidia;o__Chitinophagales;f__UBA8649;g__;s__
HK-STAS-BACT-46	6	3749701	1	2536108	3	234408	2536108	0.49965	0.00241	3266	97.91	0.892	0.214927	2	0	2	0	2	0	No	d__Bacteria;p__Bacteroidota;c__Bacteroidia;o__Cytophagales;f__Cyclobacteriaceae;g__ELB16-189;s__
HK-STAS-BACT-47	29	8476869	4	830015	9	486816	1541281	0.49718	0.01527	6420	100	2.459	0.018367	2	0	2	0	2	0	No	d__Bacteria;p__Bacteroidota;c__Bacteroidia;o__;f__;g__;s__
HK-STAS-BACT-48	21	3521512	4	316802	10	116528	777974	0.37296	0.00917	3033	92.97	0	0.0909771	0	0	1	0	1	0	No	d__Bacteria;p__Bacteroidota;c__Bacteroidia;o__Flavobacteriales;f__Crocinitomicaceae;g__;s__
HK-STAS-BACT-49	20	2655359	5	187323	13	62684	579220	0.43657	0.01016	2401	90	0.792	0.0322029	2	0	2	0	2	0	No	d__Bacteria;p__Bacteroidota;c__Bacteroidia;o__Flavobacteriales;f__Flavobacteriaceae;g__BACL21;s__BACL21
HK-STAS-BACT-50	12	1944370	3	334350	6	180995	396416	0.35672	0.00958	1813	72.08	0.471	0.01613	2	0	2	0	2	0	No	d__Bacteria;p__Bacteroidota;c__Bacteroidia;o__Flavobacteriales;f__Flavobacteriaceae;g__UBA7684;s__
HK-STAS-BACT-51	6	3764277	1	2000801	3	867275	2000801	0.50556	0.01486	3216	99.04	0.026	0.110747	1	0	1	0	1	0	No	d__Bacteria;p__Bacteroidota;c__Bacteroidia;o__Flavobacteriales;f__;g__;s__
HK-STAS-BACT-52	44	2276345	5	116723	21	29146	319830	0.31843	0.01036	1983	70.91	1.612	0.0269946	0	0	0	0	0	0	No	d__Bacteria;p__Bacteroidota;c__Bacteroidia;o__Flavobacteriales;f__koll-22;g__;s__
HK-STAS-BACT-53	22	3065500	3	437747	9	120137	718673	0.31814	0.01097	2651	86.82	0.537	0.0381901	0	0	0	0	0	0	No	d__Bacteria;p__Bacteroidota;c__Bacteroidia;o__Flavobacteriales;f__koll-22;g__;s__
HK-STAS-BACT-54	16	2467355	4	305323	10	85851	399653	0.31858	0.00502	2152	75.8	0	0.0330761	0	0	0	0	0	0	No	d__Bacteria;p__Bacteroidota;c__Bacteroidia;o__Flavobacteriales;f__koll-22;g__;s__
HK-STAS-BACT-55	9	2931576	1	1716521	5	165494	1716521	0.33072	0.00339	2560	99.19	0.107	0.106306	1	0	1	0	1	0	No	d__Bacteria;p__Bacteroidota;c__Bacteroidia;o__Flavobacteriales;f__koll-22;g__;s__
HK-STAS-BACT-56	104	2270507	11	66250	42	12010	224163	0.6188	0.01661	2070	54.82	3.448	0.0302966	1	0	1	0	1	0	No	d__Bacteria;p__Bacteroidota;c__Bacteroidia;o__Flavobacteriales;f__PHOS-HE28;g__PHOS-HE28;s__
HK-STAS-BACT-57	20	3432749	5	262717	13	70961	643703	0.63221	0.00574	2871	95.16	0.537	0.0958773	1	0	1	0	1	0	No	d__Bacteria;p__Bacteroidota;c__Bacteroidia;o__Flavobacteriales;f__PHOS-HE28;g__PHOS-HE28;s__
HK-STAS-BACT-58	58	3605353	9	149823	27	31893	312454	0.61333	0.0106	3136	76.88	2.956	0.0303371	1	0	1	0	1	0	No	d__Bacteria;p__Bacteroidota;c__Bacteroidia;o__Flavobacteriales;f__PHOS-HE28;g__PHOS-HE28;s__
HK-STAS-BACT-59	47	2887270	5	192870	16	27096	454459	0.64747	0.01136	2488	84.13	0	0.109787	1	0	1	0	1	0	No	d__Bacteria;p__Bacteroidota;c__Bacteroidia;o__Flavobacteriales;f__PHOS-HE28;g__;s__
HK-STAS-BACT-60	24	3072430	4	307068	11	110649	660065	0.62126	0.01324	2608	89.24	2.688	0.0601452	1	0	1	0	1	0	No	d__Bacteria;p__Bacteroidota;c__Bacteroidia;o__Flavobacteriales;f__PHOS-HE28;g__;s__
HK-STAS-BACT-61	9	3492519	2	932148	5	387729	960586	0.61962	0.00498	2909	96.23	0.537	0.116009	1	0	1	0	1	0	No	d__Bacteria;p__Bacteroidota;c__Bacteroidia;o__Flavobacteriales;f__PHOS-HE28;g__;s__
HK-STAS-BACT-62	68	3018889	7	141916	26	15495	415620	0.64772	0.01431	2588	82.16	0	0.109123	1	0	1	0	1	0	No	d__Bacteria;p__Bacteroidota;c__Bacteroidia;o__Flavobacteriales;f__PHOS-HE28;g__;s__
HK-STAS-BACT-63	25	2030407	5	131404	13	64962	473984	0.62024	0.00947	1756	55.17	1.724	0.0476671	0	0	0	0	0	0	No	d__Bacteria;p__Bacteroidota;c__Bacteroidia;o__Flavobacteriales;f__PHOS-HE28;g__;s__
HK-STAS-BACT-64	54	2549866	13	67328	37	30216	161124	0.36194	0.01521	2219	57.58	4.838	0.0323124	1	0	1	0	1	0	No	d__Bacteria;p__Bacteroidota;c__Bacteroidia;o__Flavobacteriales;f__UBA10066;g__;s__
HK-STAS-BACT-65	18	2811667	2	785064	4	313169	821477	0.37287	0.00789	2440	73.8	0	0.0293362	1	0	1	0	1	0	No	d__Bacteria;p__Bacteroidota;c__Bacteroidia;o__Flavobacteriales;f__UBA10066;g__;s__
HK-STAS-BACT-66	21	2348593	5	171157	14	56816	418412	0.36396	0.00837	2046	57.52	2.15	0.0303702	0	0	0	0	0	0	No	d__Bacteria;p__Bacteroidota;c__Bacteroidia;o__Flavobacteriales;f__UBA10066;g__;s__
HK-STAS-BACT-67	32	2985222	7	133207	21	52704	334012	0.46103	0.01042	2605	81.72	0	0.159098	1	0	1	0	1	0	No	d__Bacteria;p__Bacteroidota;c__Bacteroidia;o__Flavobacteriales;f__UBA10329;g__UBA10329;s__
HK-STAS-BACT-68	35	3394529	7	174431	19	58767	342052	0.45958	0.01039	2935	90.32	3.763	0.0603319	0	0	0	0	0	0	No	d__Bacteria;p__Bacteroidota;c__Bacteroidia;o__Flavobacteriales;f__UBA10329;g__UBA10329;s__
HK-STAS-BACT-69	54	2749899	8	122029	28	23662	252807	0.45996	0.01082	2377	59.67	5.913	0.0529997	1	0	0	0	0	1	No	d__Bacteria;p__Bacteroidota;c__Bacteroidia;o__Flavobacteriales;f__UBA10329;g__UBA10329;s__
HK-STAS-BACT-70	5	2114624	1	1553741	3	138347	1553741	0.30865	0.00545	1951	100	1.075	0.0137088	2	0	2	0	2	0	No	d__Bacteria;p__Bacteroidota;c__Bacteroidia;o__Flavobacteriales;f__Weeksellaceae;g__;s__
HK-STAS-BACT-71	30	2909727	3	370352	8	109442	597272	0.39172	0.01646	2237	80.47	0.529	0.0144443	1	0	1	0	1	0	No	d__Bacteria;p__Bacteroidota;c__Bacteroidia;o__NS11-12g;f__;g__;s__
HK-STAS-BACT-72	5	2889272	2	649358	4	502102	1128214	0.47508	0.00707	2329	77.59	0	0.0298428	0	0	0	0	0	0	No	d__Bacteria;p__Bacteroidota;c__Bacteroidia;o__NS11-12g;f__UBA9320;g__;s__
HK-STAS-BACT-73	6	3139277	2	752999	4	326714	1470550	0.38409	0.00615	2705	97.14	0.476	0.0529639	1	0	1	0	1	0	No	d__Bacteria;p__Bacteroidota;c__Bacteroidia;o__NS11-12g;f__UBA9320;g__;s__
HK-STAS-BACT-74	22	3064633	4	200421	14	80455	623160	0.46071	0.00567	2606	91.25	0	0.0714993	1	0	1	0	1	0	No	d__Bacteria;p__Bacteroidota;c__Bacteroidia;o__NS11-12g;f__UBA9320;g__;s__
HK-STAS-BACT-75	70	5135587	4	426527	24	41654	1106818	0.30162	0.015	4148	91.62	3.91	0.0330068	1	0	1	0	1	0	No	d__Bacteria;p__Bacteroidota;c__Ignavibacteria;o__Ignavibacteriales;f__Melioribacteraceae;g__GCA-2746605;s__
HK-STAS-BACT-76	44	2941443	3	254802	17	28348	820776	0.3039	0.01233	2354	78.21	1.675	0.0264942	1	0	1	0	1	0	No	d__Bacteria;p__Bacteroidota;c__Ignavibacteria;o__Ignavibacteriales;f__Melioribacteraceae;g__GCA-2746605;s__
HK-STAS-BACT-77	66	2392572	7	135037	25	25805	278314	0.299	0.01569	2055	60.91	3.631	0.0221276	1	0	0	0	1	0	No	d__Bacteria;p__Bacteroidota;c__Ignavibacteria;o__Ignavibacteriales;f__Melioribacteraceae;g__GCA-2746605;s__
HK-STAS-BACT-78	9	3725709	3	746172	5	293171	914423	0.30127	0.0068	3063	76.53	1.117	0.0263248	1	0	1	0	1	0	No	d__Bacteria;p__Bacteroidota;c__Ignavibacteria;o__Ignavibacteriales;f__Melioribacteraceae;g__GCA-2746605;s__
HK-STAS-BACT-79	43	3946713	3	649149	8	109420	683571	0.31413	0.02475	4411	84.63	3.072	0.191168	1	0	1	0	1	0	No	d__Bacteria;p__Bacteroidota;c__Ignavibacteria;o__Ignavibacteriales;f__Melioribacteraceae;g__GCA-2746605;s__
HK-STAS-BACT-80	4	3068841	1	1739672	3	198268	1739672	0.40386	0.00484	2787	94.26	0	0.0153825	1	0	1	0	1	0	No	d__Bacteria;p__Bacteroidota;c__Ignavibacteria;o__SJA-28;f__B-1AR;g__;s__
HK-STAS-BACT-81	50	2688426	4	307978	15	20574	555448	0.33541	0.04611	2318	81.31	1.639	0.0341417	1	0	1	0	1	1	No	d__Bacteria;p__Bacteroidota;c__Kapabacteria;o__Kapabacteriales;f__GCA-002839825;g__PGYR01;s__
HK-STAS-BACT-82	14	4743679	2	1122865	5	469983	1282117	0.49879	0.01216	3663	97.26	1.639	0.031487	1	1	2	0	1	1	No	d__Bacteria;p__Bacteroidota;c__Kapabacteria;o__OLB7;f__OLB7;g__;s__
HK-STAS-BDEL_A-1	11	2611433	2	639677	5	161512	795214	0.52708	0.00766	2470	71	1.68	0.0120563	1	0	1	0	1	0	No	d__Bacteria;p__Bdellovibrionota_A;c__UBA2651;o__UBA2651;f__UBA2651;g__;s__
HK-STAS-BDEL_B-1	30	2307945	5	145639	17	44236	370207	0.46119	0.02396	2041	55.93	0.84	0.0247998	1	0	1	0	0	0	No	d__Bacteria;p__Bdellovibrionota_B;c__Oligoflexia;o__Oligoflexales;f__Bog-1112;g__;s__
HK-STAS-BDEL_B-2	27	1509982	6	64335	20	30073	222674	0.4143	0.0098	1366	50.63	0	0.0259256	1	0	1	0	1	0	No	d__Bacteria;p__Bdellovibrionota_B;c__UBA2361;o__UBA2361;f__;g__;s__
HK-STAS-BDEL-1	51	2659079	3	242440	20	27902	852666	0.37684	0.01076	2510	57.89	1.754	0.0237329	0	0	1	0	1	0	No	d__Bacteria;p__Bdellovibrionota;c__Bacteriovoracia;o__Bacteriovoracales;f__Bacteriovoracaceae;g__;s__
HK-STAS-BDEL-2	19	2840259	1	1630232	2	957171	1630232	0.37558	0.01789	2614	92.11	0	0.0243504	1	0	1	0	1	0	No	d__Bacteria;p__Bdellovibrionota;c__Bacteriovoracia;o__Bacteriovoracales;f__Bacteriovoracaceae;g__;s__
HK-STAS-BDEL-3	25	3936601	5	341277	11	151027	483259	0.33337	0.01275	3629	91.22	0	0.0785806	0	2	2	0	2	0	No	d__Bacteria;p__Bdellovibrionota;c__Bacteriovoracia;o__Bacteriovoracales;f__Bacteriovoracaceae;g__;s__
HK-STAS-BDEL-4	11	2052835	3	374997	8	90049	452832	0.41996	0.00689	1936	65.56	0.892	0.0215484	1	0	1	0	1	0	No	d__Bacteria;p__Bdellovibrionota;c__Bdellovibrionia;o__Bdellovibrionales;f__Bdellovibrionaceae;g__;s__
HK-STAS-BDEL-5	7	4513659	2	1005854	4	554054	2244725	0.50092	0.00753	4112	96.42	1.785	0	1	0	1	0	1	0	No	d__Bacteria;p__Bdellovibrionota;c__Bdellovibrionia;o__Bdellovibrionales;f__UBA1609;g__;s__
HK-STAS-BDEL-6	35	3001953	8	143889	20	49231	314155	0.36473	0.01595	2830	72.67	0.892	0.0352256	0	0	0	0	0	0	No	d__Bacteria;p__Bdellovibrionota;c__Bdellovibrionia;o__Bdellovibrionales;f__UBA1609;g__;s__
HK-STAS-BDEL-7	1	3330755	1	3330755	1	3330755	3330755	0.46202	0	3056	95.53	0.892	0.156877	1	0	1	0	1	0	No	d__Bacteria;p__Bdellovibrionota;c__Bdellovibrionia;o__Bdellovibrionales;f__UBA1609;g__;s__
HK-STAS-CALD-1	17	3629304	4	363999	9	148076	554898	0.38512	0.01058	2966	75.75	0	0.025912	0	0	0	0	0	0	No	d__Bacteria;p__Calditrichota;c__Calditrichia;o__Calditrichales;f__Calditrichaceae;g__;s__
HK-STAS-CALD-2	56	5675833	6	280332	17	105124	783188	0.55766	0.0144	4257	87.29	0	0.437462	0	0	0	0	0	0	No	d__Bacteria;p__Calditrichota;c__Calditrichia;o__RBG-13-44-9;f__;g__;s__
HK-STAS-CALD-3	19	5938859	1	3537981	5	166422	3537981	0.47636	0.01984	4782	95.53	3.296	0.24107	2	0	2	0	2	0	No	d__Bacteria;p__Calditrichota;c__Calditrichia;o__RBG-13-44-9;f__;g__;s__
HK-STAS-CAMP-1	79	1878986	11	67471	41	10386	124775	0.26801	0.01537	1891	70.68	8.62	0.0435059	1	0	0	0	0	0	No	d__Bacteria;p__Campylobacterota;c__Campylobacteria;o__Campylobacterales;f__Arcobacteraceae;g__Aliarcobacter;s__
HK-STAS-CHLO-1	104	5263163	20	73230	66	24261	242103	0.53015	0.02061	4165	53.44	1.724	0.0388761	0	0	0	0	0	0	No	d__Bacteria;p__Chloroflexota;c__Anaerolineae;o__4572-78;f__4572-78;g__;s__
HK-STAS-CHLO-2	114	6178543	19	95557	66	31988	336459	0.53147	0.01793	4760	55.95	0	0.0400016	0	0	0	0	0	0	No	d__Bacteria;p__Chloroflexota;c__Anaerolineae;o__4572-78;f__;g__;s__
HK-STAS-CHLO-3	53	8782336	6	490890	19	147632	1169917	0.5324	0.02229	7234	98.18	2	0.181111	1	0	1	0	1	0	No	d__Bacteria;p__Chloroflexota;c__Anaerolineae;o__4572-78;f__;g__;s__
HK-STAS-CHLO-4	25	4012492	5	391494	12	126896	548036	0.51459	0.01035	3749	89.09	1.818	0.330963	1	0	1	0	1	0	No	d__Bacteria;p__Chloroflexota;c__Anaerolineae;o__Anaerolineales;f__envOPS12;g__OLB14;s__
HK-STAS-CHLO-5	15	3624830	3	464720	9	119727	812678	0.49948	0.01006	3410	91.81	0.909	0.315486	1	0	1	0	1	0	No	d__Bacteria;p__Chloroflexota;c__Anaerolineae;o__Anaerolineales;f__envOPS12;g__OLB14;s__
HK-STAS-CHLO-6	55	3406319	12	95754	37	29961	215365	0.5308	0.0162	2955	55.17	0	0.0386787	1	0	0	0	1	0	No	d__Bacteria;p__Chloroflexota;c__Anaerolineae;o__Anaerolineales;f__UBA11579;g__;s__
HK-STAS-CHLO-7	38	2013611	10	70742	27	29165	186157	0.61713	0.00904	1730	54.43	0	0.0450012	1	0	1	0	1	0	No	d__Bacteria;p__Chloroflexota;c__Anaerolineae;o__Ardenticatenales;f__;g__;s__
HK-STAS-CHLO-8	24	3689298	5	310974	13	69579	465703	0.61561	0.01191	3068	89.9	0.917	0.0601959	2	0	2	0	2	0	No	d__Bacteria;p__Chloroflexota;c__Anaerolineae;o__Ardenticatenales;f__;g__;s__
HK-STAS-CHLO-9	75	5992705	16	134239	44	50258	392562	0.64247	0.01217	4742	84.54	1.818	0.035498	1	0	1	0	1	0	No	d__Bacteria;p__Chloroflexota;c__Anaerolineae;o__Caldilineales;f__Caldilineaceae;g__Caldilinea;s__
HK-STAS-CHLO-10	86	6085842	12	149865	47	37427	417238	0.64134	0.01263	4801	70.9	1.818	0.0360861	2	0	2	0	2	0	No	d__Bacteria;p__Chloroflexota;c__Anaerolineae;o__Caldilineales;f__Caldilineaceae;g__Caldilinea;s__
HK-STAS-CHLO-11	99	7120721	17	123850	55	43998	662498	0.55667	0.01529	5448	82.72	3.636	0.0371376	0	0	0	0	0	0	No	d__Bacteria;p__Chloroflexota;c__Anaerolineae;o__Caldilineales;f__Caldilineaceae;g__;s__
HK-STAS-CHLO-12	35	5117777	4	698513	8	216117	867871	0.59425	0.01895	3995	78.18	2	0.0461821	1	0	0	0	0	1	No	d__Bacteria;p__Chloroflexota;c__Anaerolineae;o__Caldilineales;f__Caldilineaceae;g__;s__
HK-STAS-CHLO-13	102	4135603	18	73642	55	23641	250631	0.64238	0.01416	3426	57.87	1.818	0.0302067	0	0	0	0	0	0	No	d__Bacteria;p__Chloroflexota;c__Anaerolineae;o__Caldilineales;f__Caldilineaceae;g__;s__
HK-STAS-CHLO-14	208	5801101	23	77551	78	17654	263845	0.64963	0.01948	4626	68.18	5.636	0.0460412	0	0	1	0	0	0	No	d__Bacteria;p__Chloroflexota;c__Anaerolineae;o__Caldilineales;f__Caldilineaceae;g__;s__
HK-STAS-CHLO-15	96	3634504	17	65646	56	19896	209352	0.55667	0.01695	2860	55.7	9.09	0.0212898	0	0	0	0	0	0	No	d__Bacteria;p__Chloroflexota;c__Anaerolineae;o__Caldilineales;f__Caldilineaceae;g__;s__
HK-STAS-CHLO-16	51	3764682	10	134099	29	36906	319108	0.61739	0.01092	3116	58.88	4.545	0.0472878	1	0	1	0	1	0	No	d__Bacteria;p__Chloroflexota;c__Anaerolineae;o__Caldilineales;f__;g__;s__
HK-STAS-CHLO-17	24	5492373	7	318787	17	135247	896788	0.61755	0.00683	4547	88.18	1.818	0.0618227	1	0	1	0	1	0	No	d__Bacteria;p__Chloroflexota;c__Anaerolineae;o__Caldilineales;f__;g__;s__
HK-STAS-CHLO-18	34	3192516	8	126937	22	52573	351388	0.71751	0.01256	2282	70.68	0	0.054826	1	0	2	0	1	0	No	d__Bacteria;p__Chloroflexota;c__Anaerolineae;o__;f__;g__;s__
HK-STAS-CHLO-19	92	3794452	14	76726	50	18458	263880	0.61755	0.016	3127	71.81	1.818	0.0602027	1	0	1	0	1	0	No	d__Bacteria;p__Chloroflexota;c__Anaerolineae;o__;f__;g__;s__
HK-STAS-CHLO-20	18	6025539	3	728556	9	229268	1217682	0.59467	0.01374	4483	97.27	2.909	0.289504	1	0	1	0	1	0	No	d__Bacteria;p__Chloroflexota;c__Anaerolineae;o__Promineofilales;f__;g__;s__
HK-STAS-CHLO-21	96	5679027	22	77531	60	37982	286230	0.59676	0.01336	4808	70.22	2.272	0.0191635	1	0	1	0	1	0	No	d__Bacteria;p__Chloroflexota;c__Anaerolineae;o__Promineofilales;f__;g__;s__
HK-STAS-CHLO-22	47	6639015	6	312976	19	116527	857130	0.53868	0.01434	5616	87.27	4.272	0.371315	1	0	1	0	1	0	No	d__Bacteria;p__Chloroflexota;c__Anaerolineae;o__Promineofilales;f__Promineofilaceae;g__GCA-2699125;s__
HK-STAS-CHLO-23	57	4762488	8	175933	23	69337	624726	0.53741	0.01645	4080	70.9	5.909	0.329083	0	0	0	0	0	0	No	d__Bacteria;p__Chloroflexota;c__Anaerolineae;o__Promineofilales;f__Promineofilaceae;g__GCA-2699125;s__
HK-STAS-CHLO-24	18	4703123	3	640581	10	131458	1099609	0.54143	0.00655	3917	69.09	0.909	0.173035	1	0	1	0	1	0	No	d__Bacteria;p__Chloroflexota;c__Anaerolineae;o__Promineofilales;f__Promineofilaceae;g__GCA-2699125;s__
HK-STAS-CHLO-25	4	6630455	1	4265638	2	2216603	4265638	0.54075	0.00248	5435	93.55	4.545	0.225163	1	0	1	0	1	0	No	d__Bacteria;p__Chloroflexota;c__Anaerolineae;o__Promineofilales;f__Promineofilaceae;g__GCA-2699125;s__
HK-STAS-CHLO-26	151	5129890	21	78811	72	16699	298765	0.53218	0.0288	4507	64.84	1.818	0.037356	1	0	1	0	1	0	No	d__Bacteria;p__Chloroflexota;c__Anaerolineae;o__Promineofilales;f__Promineofilaceae;g__GCA-2699125;s__
HK-STAS-CHLO-27	37	7754919	5	611718	13	211482	1080164	0.53928	0.03508	6555	97.27	6.848	0.0985308	1	0	1	0	0	2	No	d__Bacteria;p__Chloroflexota;c__Anaerolineae;o__Promineofilales;f__Promineofilaceae;g__GCA-2699125;s__
HK-STAS-CHLO-28	81	5130045	16	110501	50	31235	265987	0.5413	0.0122	4290	63.93	1.545	0.0304389	2	0	2	0	2	0	No	d__Bacteria;p__Chloroflexota;c__Anaerolineae;o__Promineofilales;f__Promineofilaceae;g__GCA-2746795;s__
HK-STAS-CHLO-29	56	4819787	11	131414	33	39857	348008	0.58108	0.01367	3941	67.84	0.909	0.0396708	1	0	1	0	1	0	No	d__Bacteria;p__Chloroflexota;c__Anaerolineae;o__Promineofilales;f__Promineofilaceae;g__GCA-2746795;s__
HK-STAS-CHLO-30	94	4961133	11	126183	40	33955	337757	0.5356	0.01559	4014	86.96	2.727	0.0921422	0	0	0	0	0	0	No	d__Bacteria;p__Chloroflexota;c__Anaerolineae;o__Promineofilales;f__Promineofilaceae;g__GCA-2746795;s__
HK-STAS-CHLO-31	90	3276379	15	75955	44	27282	225280	0.58282	0.01751	2859	53.05	2.727	0.0310999	0	0	0	0	0	0	No	d__Bacteria;p__Chloroflexota;c__Anaerolineae;o__Promineofilales;f__Promineofilaceae;g__GCA-2746795;s__
HK-STAS-CHLO-32	22	4898211	5	393001	11	129038	706794	0.53472	0.0183	4082	90.36	3.636	0.0277555	1	0	1	0	1	0	No	d__Bacteria;p__Chloroflexota;c__Anaerolineae;o__Promineofilales;f__Promineofilaceae;g__GCA-2746795;s__
HK-STAS-CHLO-33	38	3506011	8	160303	26	48488	313787	0.61729	0.02321	2937	77.27	0.909	0.0404301	1	0	1	0	1	0	No	d__Bacteria;p__Chloroflexota;c__Anaerolineae;o__Promineofilales;f__Promineofilaceae;g__Promineofilum;s__
HK-STAS-CHLO-34	48	3608531	9	115109	30	36466	377490	0.5357	0.01464	3042	73.63	2.909	0.0179522	0	0	0	0	0	0	No	d__Bacteria;p__Chloroflexota;c__Anaerolineae;o__Promineofilales;f__Promineofilaceae;g__;s__
HK-STAS-CHLO-35	122	3961674	14	98711	48	12053	205821	0.53813	0.01519	3336	66.36	5.454	0.0229263	0	0	0	0	0	0	No	d__Bacteria;p__Chloroflexota;c__Anaerolineae;o__Promineofilales;f__Promineofilaceae;g__;s__
HK-STAS-CHLO-36	7	4620579	2	1787834	4	233676	1844441	0.6275	0.00664	3666	94.09	3.818	0.795884	0	0	0	0	0	0	No	d__Bacteria;p__Chloroflexota;c__Anaerolineae;o__Promineofilales;f__Promineofilaceae;g__;s__
HK-STAS-CHLO-37	36	6308035	7	367057	19	116191	827338	0.52856	0.01606	5303	89.89	4.727	0.0601146	1	0	1	0	1	0	No	d__Bacteria;p__Chloroflexota;c__Anaerolineae;o__Promineofilales;f__Promineofilaceae;g__;s__
HK-STAS-CHLO-38	112	5761401	23	95302	66	30224	215106	0.54655	0.01723	4970	79.09	1.818	0.407634	1	0	1	0	1	0	No	d__Bacteria;p__Chloroflexota;c__Anaerolineae;o__Promineofilales;f__Promineofilaceae;g__;s__
HK-STAS-CHLO-39	97	4710434	19	79012	60	27524	255901	0.52723	0.01412	4112	67.27	2.727	0.0475192	0	0	0	0	0	0	No	d__Bacteria;p__Chloroflexota;c__Anaerolineae;o__Promineofilales;f__Promineofilaceae;g__;s__
HK-STAS-CHLO-40	15	4670331	1	2497781	6	121389	2497781	0.52736	0.01041	4123	81.21	0.909	0.0254543	1	0	1	0	1	0	No	d__Bacteria;p__Chloroflexota;c__Anaerolineae;o__SBR1031;f__A4b;g__GCA-2699585;s__
HK-STAS-CHLO-41	35	4201460	3	471791	10	115256	913053	0.56231	0.01922	3702	84.39	1.818	0.0333663	2	0	2	0	2	0	No	d__Bacteria;p__Chloroflexota;c__Anaerolineae;o__SBR1031;f__A4b;g__;s__
HK-STAS-CHLO-42	63	5470799	3	954673	15	58241	1070778	0.55969	0.01502	4580	79.09	0.909	0.0634649	0	0	0	0	0	0	No	d__Bacteria;p__Chloroflexota;c__Anaerolineae;o__SBR1031;f__A4b;g__;s__
HK-STAS-CHLO-43	2	3884637	1	2179721	2	1704916	2179721	0.51941	0.001	3302	88.63	0	0.0244145	3	0	3	0	3	0	No	d__Bacteria;p__Chloroflexota;c__Anaerolineae;o__SBR1031;f__UBA2029;g__;s__
HK-STAS-CHLO-44	55	2327676	10	89421	30	26005	205795	0.6992	0.01275	2199	63.03	0.99	0.0261688	0	0	1	0	1	0	No	d__Bacteria;p__Chloroflexota;c__Dehalococcoidia;o__UBA2979;f__UBA2979;g__;s__
HK-STAS-CHLO-45	16	2157647	4	212399	11	85199	405856	0.69946	0.0035	2097	68.48	0.99	0.0259561	0	0	0	0	0	0	No	d__Bacteria;p__Chloroflexota;c__Dehalococcoidia;o__UBA2979;f__UBA2979;g__;s__
HK-STAS-CHLO-46	27	2657398	6	145166	17	45398	317996	0.64317	0.00907	2643	71.28	0.99	0.0246502	0	0	1	0	1	0	No	d__Bacteria;p__Chloroflexota;c__Dehalococcoidia;o__UBA2991;f__UBA2991;g__;s__
HK-STAS-CYAN-1	16	6461036	4	817470	8	415445	1114766	0.50474	0.01403	5648	96.58	4.273	0.105983	0	0	1	0	1	0	No	d__Bacteria;p__Cyanobacteria;c__Vampirovibrionia;o__Obscuribacterales;f__;g__;s__
HK-STAS-DELO-1	17	3885212	3	486764	8	183887	1047445	0.63546	0.00773	3061	94.5	1.098	0.150441	2	0	2	0	2	0	No	d__Bacteria;p__Delongbacteria;c__;o__;f__;g__;s__
HK-STAS-DEPE-1	6	1460747	2	541903	3	111509	728521	0.41715	0.00607	1173	87.57	0	0.0144957	1	0	1	0	1	0	No	d__Bacteria;p__Dependentiae;c__Babeliae;o__Babeliales;f__RVW-14;g__UASB124;s__
HK-STAS-DESU-1	37	2542208	6	164147	19	36264	371038	0.35015	0.01507	2155	73.54	0	0.0343673	1	0	1	0	1	0	No	d__Bacteria;p__Desulfobacterota;c__Desulfobacteria;o__Desulfobacterales;f__Desulfobacteraceae;g__;s__
HK-STAS-DESU-2	30	1660010	8	73466	21	29252	183437	0.35569	0.009	1438	51.5	0	0.0325934	0	0	0	0	0	0	No	d__Bacteria;p__Desulfobacterota;c__Desulfobacteria;o__Desulfobacterales;f__Desulfobacteraceae;g__;s__
HK-STAS-EISE-1	20	6267021	2	450850	10	183349	2855216	0.64609	0.00868	4637	94.5	1.282	0.1645	1	0	1	0	1	0	No	d__Bacteria;p__Eisenbacteria;c__RBG-16-71-46;o__;f__;g__;s__
HK-STAS-FEN-1	38	2651051	12	86081	27	41360	186565	0.62649	0.00894	2152	54.3	0	0.0273974	1	0	1	0	1	0	No	d__Bacteria;p__FEN-1099;c__FEN-1099;o__FEN-1099;f__;g__;s__
HK-STAS-FEN-2	57	4146702	6	242515	22	28134	582186	0.62779	0.01493	3332	86.12	1.29	0.0326464	1	0	1	0	1	0	No	d__Bacteria;p__FEN-1099;c__FEN-1099;o__FEN-1099;f__;g__;s__
HK-STAS-FEN-3	53	3496442	6	198611	28	30637	442958	0.62684	0.01194	2802	75.8	1.29	0.0306505	0	0	1	0	0	1	No	d__Bacteria;p__FEN-1099;c__FEN-1099;o__FEN-1099;f__;g__;s__
HK-STAS-FIBR-1	13	3292501	2	629050	6	121244	1161355	0.64051	0.01103	2597	70.32	0.183	0.0269523	3	0	3	0	3	0	No	d__Bacteria;p__Fibrobacterota;c__Fibrobacteria;o__UBA5070;f__UBA5070;g__UBA5070;s__
HK-STAS-FIRM-1	5	682663	1	361010	3	83178	361010	0.36719	0.00415	635	69.22	0	0.0504044	0	1	1	0	1	0	No	d__Bacteria;p__Firmicutes;c__Bacilli;o__Izemoplasmatales;f__UBA1188;g__;s__
HK-STAS-FIRM-2	15	459773	2	114958	7	18202	116625	0.37811	0.02031	423	62.27	0	0.0410816	0	1	1	0	1	0	No	d__Bacteria;p__Firmicutes;c__Bacilli;o__RFN20;f__CAG-826;g__;s__
HK-STAS-FIRM-3	11	771169	4	83124	9	42206	141825	0.30252	0.00818	711	76.4	0	0.0334375	0	0	1	0	1	0	No	d__Bacteria;p__Firmicutes;c__Bacilli;o__RFN20;f__CAG-826;g__UBA4855;s__UBA4855
HK-STAS-FIRM-4	22	686845	3	101103	7	30720	222567	0.307	0.01141	665	58.42	0.561	0.0318622	0	0	1	0	1	0	No	d__Bacteria;p__Firmicutes;c__Bacilli;o__RFN20;f__CAG-826;g__UBA4855;s__UBA4855
HK-STAS-GEMM-1	45	2066000	6	130342	24	24829	286440	0.71319	0.00935	1965	65.51	0	0.0135015	1	0	1	0	1	0	No	d__Bacteria;p__Gemmatimonadota;c__Gemmatimonadetes;o__Gemmatimonadales;f__GWC2-71-9;g__Palsa-1233;s__
HK-STAS-GEMM-2	34	1649446	11	59241	26	34795	124534	0.71464	0.00753	1532	55.92	0	0.0120257	1	0	1	0	1	0	No	d__Bacteria;p__Gemmatimonadota;c__Gemmatimonadetes;o__Gemmatimonadales;f__GWC2-71-9;g__Palsa-1233;s__
HK-STAS-KRUM-1	8	3304582	2	684709	6	280191	1032254	0.70897	0.00861	2736	97.8	0	0.154473	1	0	1	0	1	0	No	d__Bacteria;p__Krumholzibacteriota;c__Krumholzibacteria;o__;f__;g__;s__
HK-STAS-KRUM-2	25	2246375	5	222739	13	48311	278347	0.70796	0.01182	1879	60.43	0	0.107261	1	0	1	0	1	0	No	d__Bacteria;p__Krumholzibacteriota;c__Krumholzibacteria;o__;f__;g__;s__
HK-STAS-KSB1-1	8	5354620	3	1076358	5	529864	1348836	0.5009	0.012	4239	93.34	1.098	0.392697	0	0	0	0	0	0	No	d__Bacteria;p__KSB1;c__UBA2214;o__UBA2214;f__;g__;s__
HK-STAS-KSB1-2	87	5522891	5	452065	16	40239	684292	0.43124	0.01726	4262	88.94	1.098	0.19341	1	0	1	0	1	0	No	d__Bacteria;p__KSB1;c__UBA2214;o__UBA2214;f__;g__;s__
HK-STAS-MYXO-1	61	3287732	11	105968	35	27403	282510	0.70351	0.01079	2521	51.77	1.29	0.0166763	0	0	0	0	0	0	No	d__Bacteria;p__Myxococcota;c__Bradimonadia;o__Bradymonadales;f__;g__;s__
HK-STAS-MYXO-2	55	2557712	10	83349	32	23074	314873	0.70535	0.00736	1943	50.49	0.645	0.0153803	1	0	1	0	1	0	No	d__Bacteria;p__Myxococcota;c__Bradimonadia;o__Bradymonadales;f__;g__;s__
HK-STAS-MYXO-3	57	3296821	10	96981	34	32172	300236	0.70488	0.00975	2499	65.16	1.326	0.0162915	0	0	0	0	0	0	No	d__Bacteria;p__Myxococcota;c__Bradimonadia;o__Bradymonadales;f__;g__;s__
HK-STAS-MYXO-4	63	3388916	13	99094	38	28089	247963	0.70459	0.00807	2535	53.6	0	0.0163174	2	0	2	0	2	0	No	d__Bacteria;p__Myxococcota;c__Bradimonadia;o__Bradymonadales;f__;g__;s__
HK-STAS-MYXO-5	111	4382063	21	70707	69	19506	202676	0.73463	0.0133	3357	53.57	3.118	0.023284	0	0	0	0	0	0	No	d__Bacteria;p__Myxococcota;c__Bradimonadia;o__UBA7976;f__UBA1532;g__;s__
HK-STAS-MYXO-6	70	6779728	12	185135	40	45662	850192	0.73254	0.01195	5028	77.72	2.096	0.0353543	2	0	2	0	2	0	No	d__Bacteria;p__Myxococcota;c__Bradimonadia;o__UBA7976;f__UBA1532;g__;s__
HK-STAS-MYXO-7	96	4509287	22	74010	61	22628	189078	0.73403	0.01047	3419	50.15	0	0.023589	1	0	1	0	1	0	No	d__Bacteria;p__Myxococcota;c__Bradimonadia;o__UBA7976;f__UBA1532;g__;s__
HK-STAS-MYXO-8	74	8108789	12	212841	38	65166	652330	0.74017	0.01642	6181	83.41	4.161	0.0443451	2	0	2	0	2	0	No	d__Bacteria;p__Myxococcota;c__Bradimonadia;o__UBA7976;f__UBA1532;g__;s__
HK-STAS-MYXO-9	149	5383249	20	73046	74	18429	288604	0.73344	0.01424	4146	60.28	3.01	0.0241387	1	0	1	0	1	0	No	d__Bacteria;p__Myxococcota;c__Bradimonadia;o__UBA7976;f__UBA1532;g__;s__
HK-STAS-MYXO-10	16	7978514	4	797066	10	326306	1738311	0.73845	0.00514	6089	90.83	2.903	0.214598	1	0	1	0	1	0	No	d__Bacteria;p__Myxococcota;c__Bradimonadia;o__UBA7976;f__UBA1532;g__;s__
HK-STAS-MYXO-11	27	5329030	5	390863	15	87480	947258	0.62092	0.00381	4381	74.79	1.29	0.0211287	0	0	0	0	0	0	No	d__Bacteria;p__Myxococcota;c__Polyangia;o__GCA-2747355;f__GCA-2747355;g__;s__
HK-STAS-MYXO-12	78	8158158	11	261094	33	77254	662764	0.74113	0.01842	6808	80.03	0.806	0.0323744	1	0	1	0	1	0	No	d__Bacteria;p__Myxococcota;c__Polyangia;o__Haliangiales;f__Haliangiaceae;g__;s__
HK-STAS-MYXO-13	111	5783724	17	92243	59	30177	304894	0.74211	0.01674	4884	66.86	0.806	0.0261185	2	0	2	0	2	0	No	d__Bacteria;p__Myxococcota;c__Polyangia;o__Haliangiales;f__Haliangiaceae;g__;s__
HK-STAS-MYXO-14	79	5927280	8	226394	26	77516	626833	0.72785	0.0127	4888	73.68	0	0.125102	2	0	2	0	2	0	No	d__Bacteria;p__Myxococcota;c__Polyangia;o__Nannocystales;f__Nannocystaceae;g__Nannocystis;s__
HK-STAS-MYXO-15	35	8756432	5	683829	13	239492	1201581	0.72655	0.00948	6959	94.37	1.702	0.177058	2	0	2	0	2	0	No	d__Bacteria;p__Myxococcota;c__Polyangia;o__Nannocystales;f__Nannocystaceae;g__;s__
HK-STAS-MYXO-16	70	8866129	9	297464	31	49716	935171	0.71894	0.01554	7078	89.06	2.741	0.0140475	1	0	1	0	1	0	No	d__Bacteria;p__Myxococcota;c__Polyangia;o__Nannocystales;f__Nannocystaceae;g__;s__
HK-STAS-MYXO-17	64	11043955	6	514895	24	131607	1438650	0.72003	0.02597	8512	89.35	3.297	0.0398002	1	0	1	0	1	0	No	d__Bacteria;p__Myxococcota;c__Polyangia;o__Nannocystales;f__Nannocystaceae;g__;s__
HK-STAS-MYXO-18	4	2743791	1	1856510	2	731202	1856510	0.56422	0.00578	2415	93.41	0	0.0431518	1	0	1	0	1	0	No	d__Bacteria;p__Myxococcota;c__Polyangia;o__Polyangiales;f__;g__;s__
HK-STAS-MYXO-19	24	1538090	7	87780	17	48129	135128	0.56528	0.00949	1403	56.64	0	0.0278151	0	0	0	0	0	0	No	d__Bacteria;p__Myxococcota;c__Polyangia;o__Polyangiales;f__;g__;s__
HK-STAS-MYXO-20	136	7136392	8	297115	42	27117	669781	0.64549	0.0151	5987	65.78	0	0.0471915	3	0	2	0	2	0	No	d__Bacteria;p__Myxococcota;c__Polyangia;o__Polyangiales;f__Polyangiaceae;g__;s__
HK-STAS-MYXO-21	17	9518332	3	1004610	9	338514	2393705	0.67504	0.00778	8498	93.01	3.271	0.0690074	1	0	1	0	1	0	No	d__Bacteria;p__Myxococcota;c__Polyangia;o__Polyangiales;f__Polyangiaceae;g__;s__
HK-STAS-MYXO-22	38	8827227	4	857034	12	245537	1599342	0.64314	0.03584	7442	90.32	2.491	0.0507878	1	0	1	0	1	0	No	d__Bacteria;p__Myxococcota;c__Polyangia;o__Polyangiales;f__Polyangiaceae;g__;s__
HK-STAS-MYXO-23	138	9198351	6	571740	33	36630	1318113	0.7264	0.01593	7678	88.74	7.419	0.0953395	0	0	0	0	0	0	No	d__Bacteria;p__Myxococcota;c__Polyangia;o__Polyangiales;f__Sandaracinaceae;g__;s__
HK-STAS-MYXO-24	202	7648062	24	104864	87	23244	281361	0.69724	0.0109	6357	67.33	5.501	0.0157916	0	0	0	0	0	0	No	d__Bacteria;p__Myxococcota;c__Polyangia;o__Polyangiales;f__SG8-38;g__GCA-2699025;s__
HK-STAS-MYXO-25	233	8466571	31	83011	97	24522	258009	0.69722	0.01145	6927	74.68	5.524	0.0166696	2	0	2	0	2	0	No	d__Bacteria;p__Myxococcota;c__Polyangia;o__Polyangiales;f__SG8-38;g__GCA-2699025;s__
HK-STAS-MYXO-26	225	8676734	25	104629	94	20014	520587	0.69757	0.01262	7135	81.29	6.792	0.0171623	1	0	0	0	0	0	No	d__Bacteria;p__Myxococcota;c__Polyangia;o__Polyangiales;f__SG8-38;g__GCA-2699025;s__
HK-STAS-MYXO-27	188	4930083	31	51998	88	18808	204192	0.69699	0.01154	4111	53.93	5.263	0.0144474	1	0	1	0	1	0	No	d__Bacteria;p__Myxococcota;c__Polyangia;o__Polyangiales;f__SG8-38;g__GCA-2699025;s__
HK-STAS-MYXO-28	124	4857926	18	66757	65	23663	231547	0.69798	0.01041	3993	51.19	0	0.0148641	0	0	0	0	0	0	No	d__Bacteria;p__Myxococcota;c__Polyangia;o__Polyangiales;f__SG8-38;g__GCA-2699025;s__
HK-STAS-MYXO-29	11	5770417	2	1589078	6	341588	2186898	0.70453	0.00656	4852	85.67	0.806	0.377759	0	0	0	0	0	0	No	d__Bacteria;p__Myxococcota;c__Polyangia;o__Polyangiales;f__SG8-38;g__;s__
HK-STAS-MYXO-30	31	7967138	4	798962	11	218169	1174658	0.70321	0.01362	6546	92.99	4.322	0.132232	2	0	2	0	2	0	No	d__Bacteria;p__Myxococcota;c__Polyangia;o__Polyangiales;f__SG8-38;g__;s__
HK-STAS-MYXO-31	80	5983736	17	113110	52	39767	328053	0.52799	0.00662	4308	71.16	2.58	0.0322094	2	0	2	0	2	0	No	d__Bacteria;p__Myxococcota;c__UBA6777;o__UBA6777;f__UBA6777;g__;s__
HK-STAS-MYXO-32	23	5126379	6	357785	14	152700	542546	0.52834	0.0052	3643	65.61	1.971	0.0300636	1	0	1	0	1	0	No	d__Bacteria;p__Myxococcota;c__UBA6777;o__UBA6777;f__UBA6777;g__;s__
HK-STAS-MYXO-33	60	4687513	10	123388	35	34235	456891	0.62392	0.00882	3593	56.22	1.336	0.0260899	2	0	2	0	2	0	No	d__Bacteria;p__Myxococcota;c__UBA727;o__;f__;g__;s__
HK-STAS-MYXO-34	120	9345757	5	482504	29	33002	2242460	0.71584	0.01148	7682	86.77	5.958	0.187873	2	0	2	0	2	0	No	d__Bacteria;p__Myxococcota;c__UBA727;o__;f__;g__;s__
HK-STAS-MYXO-35	1	2515055	1	2515055	1	2515055	2515055	0.39081	0	2229	87.58	0	0.0738414	1	0	1	0	1	0	Yes	d__Bacteria;p__Myxococcota;c__UBA727;o__UBA727;f__GCA-2721815;g__;s__
HK-STAS-MYXO-36	41	4899246	8	200889	24	55708	562479	0.74187	0.00477	4026	73.08	1.612	0.0342905	1	0	1	0	1	0	No	d__Bacteria;p__Myxococcota;c__UBA796;o__UBA796;f__GCA-2862545;g__;s__
HK-STAS-MYXO-37	52	4453371	10	168608	29	49834	404658	0.731	0.01055	3564	50	0	0.0442284	1	0	1	0	1	0	No	d__Bacteria;p__Myxococcota;c__UBA796;o__UBA796;f__GCA-2862545;g__;s__
HK-STAS-MYXO-38	153	6552869	13	132065	58	19997	627424	0.71898	0.01818	5624	64.19	1.754	0.0348201	1	0	1	0	1	0	No	d__Bacteria;p__Myxococcota;c__UBA796;o__UBA796;f__GCA-2862545;g__;s__
HK-STAS-MYXO-39	108	7978038	9	251017	45	33834	1125816	0.72134	0.01247	6792	86.23	2.58	0.050428	1	0	1	0	1	0	No	d__Bacteria;p__Myxococcota;c__UBA796;o__UBA796;f__GCA-2862545;g__;s__
HK-STAS-MYXO-40	151	5782890	14	124702	57	18647	458973	0.71908	0.01547	4958	58.05	0.877	0.0322067	1	0	0	0	0	0	No	d__Bacteria;p__Myxococcota;c__UBA796;o__UBA796;f__GCA-2862545;g__;s__
HK-STAS-MYXO-41	42	7732500	7	446499	23	112174	1002802	0.71455	0.0079	6448	72.16	1.958	0.0645223	1	0	1	0	1	0	No	d__Bacteria;p__Myxococcota;c__UBA796;o__UBA796;f__GCA-2862545;g__;s__
HK-STAS-MYXO-42	97	6064020	9	206206	46	29671	646120	0.72275	0.01203	5111	72.25	1.29	0.0432418	1	0	1	0	1	0	No	d__Bacteria;p__Myxococcota;c__UBA796;o__UBA796;f__GCA-2862545;g__;s__
HK-STAS-MYXO-43	49	10363677	5	760148	16	201065	1952580	0.71917	0.01404	8363	88.05	4.677	0.0440879	2	0	2	0	2	0	No	d__Bacteria;p__Myxococcota;c__UBA796;o__UBA796;f__;g__;s__
HK-STAS-MYXO-44	154	6969129	25	72402	86	26936	467570	0.72344	0.01429	5724	52.14	9.032	0.0251522	0	0	0	1	0	0	No	d__Bacteria;p__Myxococcota;c__UBA796;o__UBA796;f__;g__;s__
HK-STAS-MYXO-45	148	8591891	22	106118	78	31392	512097	0.72282	0.01469	6955	65.21	5.829	0.0272348	1	0	1	1	1	0	No	d__Bacteria;p__Myxococcota;c__UBA796;o__UBA796;f__;g__;s__
HK-STAS-MYXO-46	40	5409079	4	356437	17	100729	995487	0.72818	0.01464	4406	76.51	0.967	0.0404127	2	0	2	0	2	0	No	d__Bacteria;p__Myxococcota;c__UBA796;o__UBA796;f__UBA796;g__;s__
HK-STAS-MYXO-47	53	5945927	9	235536	28	55495	468489	0.72793	0.01097	4343	85.64	2.387	0.03224	0	0	0	0	0	0	No	d__Bacteria;p__Myxococcota;c__UBA9042;o__PHBI01;f__PHBI01;g__;s__
HK-STAS-MYXO-48	18	9560045	4	1043817	10	396080	1871580	0.73769	0.00877	6734	95.48	2.442	0.155106	2	0	2	0	2	0	No	d__Bacteria;p__Myxococcota;c__UBA9042;o__PHBI01;f__PHBI01;g__;s__
HK-STAS-MYXO-49	39	5591376	8	264280	22	66369	485516	0.72811	0.01326	4160	87.31	1.29	0.0313192	0	0	0	0	0	0	No	d__Bacteria;p__Myxococcota;c__UBA9042;o__PHBI01;f__PHBI01;g__;s__
HK-STAS-MYXO-50	67	4789559	14	128058	43	32607	277088	0.70021	0.0104	3350	63.33	0.129	0.0462554	1	0	1	0	1	0	No	d__Bacteria;p__Myxococcota;c__UBA9042;o__UBA9042;f__UBA9042;g__;s__
HK-STAS-MYXO-51	28	5288128	6	362367	17	131165	741944	0.70935	0.01068	4462	88.06	1.935	0.1046	0	1	1	0	1	0	No	d__Bacteria;p__Myxococcota;c__UBA9160;o__UBA9160;f__UBA4427;g__;s__
HK-STAS-NITR-1	7	2991882	2	714656	5	211657	1019991	0.50315	0.00444	2746	92.03	0	0.50176	1	0	1	0	1	0	No	d__Bacteria;p__Nitrospirota;c__Nitrospiria;o__Nitrospirales;f__UBA8639;g__;s__
HK-STAS-NITR-2	48	4911491	5	282887	17	77824	1133440	0.50401	0.01568	4598	95.9	2.954	0.196564	1	0	0	0	0	0	No	d__Bacteria;p__Nitrospirota;c__Nitrospiria;o__Nitrospirales;f__UBA8639;g__UBA8639;s__
HK-STAS-OLB16-1	108	4740376	15	92932	54	20779	352595	0.55237	0.00946	3806	62.63	0	0.0307575	0	0	0	1	0	0	No	d__Bacteria;p__OLB16;c__OLB16;o__OLB16;f__OLB16;g__;s__
HK-STAS-OLB16-2	119	5552843	10	180725	52	19204	455401	0.55256	0.01018	4453	75.64	0	0.03458	0	2	1	0	1	0	No	d__Bacteria;p__OLB16;c__OLB16;o__OLB16;f__OLB16;g__;s__
HK-STAS-OMNI-1	28	1510541	7	68891	18	34137	197279	0.41611	0.01298	1403	67.08	0	0.0263912	0	1	1	0	1	0	No	d__Bacteria;p__Omnitrophota;c__koll11;o__UBA10015;f__;g__;s__
HK-STAS-OMNI-2	10	1943329	3	299460	7	89352	505804	0.41301	0.00669	1763	76.99	1.075	0.0341325	0	1	1	0	1	0	No	d__Bacteria;p__Omnitrophota;c__koll11;o__UBA10015;f__kpj58rc;g__;s__
HK-STAS-OMNI-3	19	1660232	4	172016	12	37810	256068	0.37175	0.01868	1583	72.58	1.075	0.0303398	0	0	0	0	0	0	No	d__Bacteria;p__Omnitrophota;c__koll11;o__UBA10015;f__kpj58rc;g__;s__
HK-STAS-OMNI-4	19	3727153	1	2008960	2	1632240	2008960	0.55338	0.0147	3196	91.87	2.329	0.168243	1	0	1	0	1	0	No	d__Bacteria;p__Omnitrophota;c__koll11;o__UBA10015;f__kpj58rc;g__;s__
HK-STAS-OMNI-5	14	1860347	2	302135	9	53112	810572	0.46211	0.00842	1426	61.29	1.075	0.0211964	0	1	1	0	1	0	No	d__Bacteria;p__Omnitrophota;c__Omnitrophia;o__Omnitrophales;f__GWA2-52-8;g__;s__
HK-STAS-PATE-1	16	1083495	4	124315	10	38784	189074	0.43593	0.00705	1039	72.96	3.37	0.0135151	0	1	1	0	1	0	No	d__Bacteria;p__Patescibacteria;c__ABY1;o__Magasanikbacterales;f__UBA922;g__1-14-0-20-39-34;s__
HK-STAS-PATE-2	1	1032800	1	1032800	1	1032800	1032800	0.44389	0	1111	72.77	0.99	0.19251	1	0	1	0	1	0	No	d__Bacteria;p__Patescibacteria;c__ABY1;o__SG8-24;f__2-12-FULL-60-25;g__21-14-all-47-17;s__
HK-STAS-PATE-3	1	1082586	1	1082586	1	1082586	1082586	0.46999	0	1069	71.07	0	0.0313638	1	0	1	0	1	0	Yes	d__Bacteria;p__Patescibacteria;c__ABY1;o__UBA10025;f__;g__;s__
HK-STAS-PATE-4	2	844331	1	842326	1	842326	842326	0.353	0.0005	807	72.77	0	0.035971	0	1	1	0	1	0	No	d__Bacteria;p__Patescibacteria;c__ABY1;o__UBA1558;f__GWA2-36-10;g__GWA2-36-10;s__
HK-STAS-PATE-5	4	1185350	1	1090961	1	1090961	1090961	0.39573	0.00492	1064	78.29	1.724	0.206214	1	0	1	0	1	0	No	d__Bacteria;p__Patescibacteria;c__Dojkabacteria;o__SC72;f__;g__;s__
HK-STAS-PATE-6	12	990190	2	262826	7	30072	452412	0.39931	0.00938	870	78.29	0	0.191864	1	0	1	0	1	0	No	d__Bacteria;p__Patescibacteria;c__Dojkabacteria;o__SC72;f__;g__;s__
HK-STAS-PATE-7	14	735200	2	184183	8	21850	219684	0.38785	0.0098	694	62.77	0	0.033819	0	0	0	0	0	0	No	d__Bacteria;p__Patescibacteria;c__Dojkabacteria;o__SC72;f__;g__;s__
HK-STAS-PATE-8	1	1370052	1	1370052	1	1370052	1370052	0.41568	0	2843	77.58	0	0.081168	1	0	1	0	1	0	No	d__Bacteria;p__Patescibacteria;c__Gracilibacteria;o__Absconditabacterales;f__;g__;s__
HK-STAS-PATE-9	1	1001997	1	1001997	1	1001997	1001997	0.41457	0	1894	81.03	0	0.0504275	0	1	1	0	1	0	Yes	d__Bacteria;p__Patescibacteria;c__Gracilibacteria;o__Absconditabacterales;f__X112;g__;s__
HK-STAS-PATE-10	1	1355370	1	1355370	1	1355370	1355370	0.36591	0	2329	79.66	0	0.0873479	1	0	1	0	1	0	Yes	d__Bacteria;p__Patescibacteria;c__Gracilibacteria;o__BD1-5;f__UBA6164;g__;s__
HK-STAS-PATE-11	4	877444	2	283214	3	171869	378003	0.39049	0.00713	1644	55.55	0	0.0587445	0	1	1	0	1	0	No	d__Bacteria;p__Patescibacteria;c__Gracilibacteria;o__BD1-5;f__UBA6164;g__;s__
HK-STAS-PATE-12	7	1008498	2	311277	5	70506	323823	0.38925	0.00488	1923	53.67	0	0.017499	1	0	1	0	1	0	No	d__Bacteria;p__Patescibacteria;c__Gracilibacteria;o__BD1-5;f__UBA6164;g__;s__
HK-STAS-PATE-13	2	1177947	1	697289	2	480658	697289	0.46335	0.00425	1164	80.09	2.469	0.0582868	1	0	1	0	1	0	No	d__Bacteria;p__Patescibacteria;c__Gracilibacteria;o__Peribacterales;f__Peribacteraceae;g__UBA2170;s__
HK-STAS-PATE-14	2	703045	1	630865	2	72180	630865	0.59227	0.001	610	54.35	0.854	0.0383592	1	0	1	0	0	1	No	d__Bacteria;p__Patescibacteria;c__Gracilibacteria;o__UBA4473;f__UBA4473;g__;s__
HK-STAS-PATE-15	3	1087619	1	1082363	1	1082363	1082363	0.32922	0.00878	1019	70.12	1.123	0.217038	0	0	1	0	1	0	No	d__Bacteria;p__Patescibacteria;c__Microgenomatia;o__UBA1400;f__PJMF01;g__CG1-02-43-31;s__
HK-STAS-PATE-16	9	946645	3	154416	6	79527	262106	0.41456	0.00965	924	62.84	1.834	0.0399983	0	0	1	0	1	0	No	d__Bacteria;p__Patescibacteria;c__Microgenomatia;o__UBA1400;f__PJMF01;g__CG1-02-43-31;s__
HK-STAS-PATE-17	6	870622	2	245286	4	81680	271383	0.45684	0.01367	947	57.18	0	0.044158	0	0	0	0	0	1	No	d__Bacteria;p__Patescibacteria;c__Microgenomatia;o__UBA1400;f__PJMF01;g__UBA1370;s__
HK-STAS-PATE-18	15	719225	4	88514	7	66457	120683	0.34987	0.01158	768	63.29	5.617	0.0340533	0	0	0	0	0	0	No	d__Bacteria;p__Patescibacteria;c__Paceibacteria;o__UBA9983_A;f__;g__;s__
HK-STAS-PATE-19	7	576348	3	111227	6	43117	146574	0.41419	0.006	596	52.76	1.123	0.0321126	0	0	1	0	1	0	No	d__Bacteria;p__Patescibacteria;c__Paceibacteria;o__UBA9983_A;f__UBA1006;g__;s__
HK-STAS-PATE-20	11	753165	2	159358	5	81162	263005	0.40616	0.01132	795	51.53	1.123	0.0512577	0	1	1	0	1	0	No	d__Bacteria;p__Patescibacteria;c__Paceibacteria;o__UBA9983_A;f__UBA2163;g__OLB19;s__
HK-STAS-PATE-21	3	744342	1	651216	2	78606	651216	0.50483	0.00327	745	63.06	0	0.108203	0	0	1	0	1	0	No	d__Bacteria;p__Patescibacteria;c__Paceibacteria;o__UBA9983_A;f__UBA2163;g__OLB19;s__
HK-STAS-PATE-22	1	1087875	1	1087875	1	1087875	1087875	0.40746	0	1092	63.93	0	0.0714814	0	1	1	0	1	0	Yes	d__Bacteria;p__Patescibacteria;c__Paceibacteria;o__UBA9983_A;f__UBA2163;g__OLB19;s__
HK-STAS-PATE-23	1	951732	1	951732	1	951732	951732	0.47256	0	942	62.85	0.854	0.142232	0	1	1	0	1	0	No	d__Bacteria;p__Patescibacteria;c__Paceibacteria;o__UBA9983_A;f__UBA2163;g__OLB19;s__
HK-STAS-PATE-24	5	591584	2	189911	4	44660	249264	0.40956	0.00471	550	52.24	1.123	0.292366	0	0	0	0	0	0	No	d__Bacteria;p__Patescibacteria;c__Paceibacteria;o__UBA9983_A;f__UBA2163;g__OLB19;s__
HK-STAS-PATE-25	1	994674	1	994674	1	994674	994674	0.43273	0	966	59.29	0	0.0156829	0	1	1	0	1	0	No	d__Bacteria;p__Patescibacteria;c__Paceibacteria;o__UBA9983_A;f__UBA2163;g__OLB19;s__
HK-STAS-PATE-26	5	776674	1	486692	3	53681	486692	0.47992	0.00658	761	60.51	0	0.0251672	0	1	1	0	1	0	No	d__Bacteria;p__Patescibacteria;c__Paceibacteria;o__UBA9983_A;f__UBA2163;g__OLB19;s__
HK-STAS-PATE-27	2	1222502	1	997259	2	225243	997259	0.41364	0.0005	1206	75.83	1.123	0.0759898	0	1	1	0	1	0	No	d__Bacteria;p__Patescibacteria;c__Paceibacteria;o__UBA9983_A;f__UBA2163;g__OLB19;s__
HK-STAS-PATE-28	8	848035	2	167075	6	50184	310858	0.41349	0.00712	820	59.87	1.709	0.0437003	0	0	1	0	1	0	No	d__Bacteria;p__Patescibacteria;c__Paceibacteria;o__UBA9983_A;f__UBA2163;g__OLB19;s__
HK-STAS-PATE-29	2	1183919	1	1004653	2	179266	1004653	0.48647	0.002	1170	62.71	0.854	0.276797	0	1	1	0	1	0	No	d__Bacteria;p__Patescibacteria;c__Paceibacteria;o__UBA9983_A;f__UBA2163;g__OLB19;s__
HK-STAS-PATE-30	6	717748	2	219437	4	59852	241083	0.41208	0.00426	708	59.75	0	0.326048	0	0	1	0	1	0	No	d__Bacteria;p__Patescibacteria;c__Paceibacteria;o__UBA9983_A;f__UBA2163;g__OLB19;s__
HK-STAS-PATE-31	3	536362	1	306142	2	219983	306142	0.43573	0.0071	527	62.06	1.724	0.0384293	0	0	0	0	0	0	No	d__Bacteria;p__Patescibacteria;c__Paceibacteria;o__UBA9983_A;f__UBA2163;g__UBA918;s__
HK-STAS-PATE-32	7	592863	3	95666	6	47501	135915	0.43132	0.0096	605	54.49	3.932	0.0361701	0	1	1	0	1	0	No	d__Bacteria;p__Patescibacteria;c__Paceibacteria;o__UBA9983_A;f__UBA2163;g__UBA918;s__
HK-STAS-PATE-33	10	562604	2	140958	5	33152	206827	0.36304	0.01457	585	57.94	0	0.208096	0	1	1	0	1	0	No	d__Bacteria;p__Patescibacteria;c__Paceibacteria;o__UBA9983_A;f__UBA9973;g__;s__
HK-STAS-PATE-34	1	619067	1	619067	1	619067	619067	0.36818	0	673	82.88	0	0.0682353	0	1	1	0	1	0	No	d__Bacteria;p__Patescibacteria;c__Paceibacteria;o__UBA9983_A;f__UBA9973;g__;s__
HK-STAS-PATE-35	2	817125	1	445775	2	371350	445775	0.4228	0.0025	715	68.96	0	0.0982091	0	0	0	0	0	0	No	d__Bacteria;p__Patescibacteria;c__Saccharimonadia;o__;f__;g__;s__
HK-STAS-PATE-36	1	876143	1	876143	1	876143	876143	0.39705	0	866	70.11	0	0.0157842	1	0	1	0	0	2	No	d__Bacteria;p__Patescibacteria;c__Saccharimonadia;o__Saccharimonadales;f__2-12-FULL-41-12;g__;s__
HK-STAS-PATE-37	5	770199	2	229835	3	203155	265102	0.39777	0.00682	802	61.23	1.123	0.096478	0	0	0	0	0	0	No	d__Bacteria;p__Patescibacteria;c__Saccharimonadia;o__Saccharimonadales;f__2-12-FULL-41-12;g__;s__
HK-STAS-PATE-38	7	960910	2	274477	3	240222	409077	0.41691	0.03891	958	70.37	0	0.165398	1	0	1	0	1	0	No	d__Bacteria;p__Patescibacteria;c__Saccharimonadia;o__Saccharimonadales;f__;g__;s__
HK-STAS-PATE-39	9	629828	2	107935	5	59000	273935	0.45251	0.01702	642	58.68	0	0.037612	0	1	1	0	1	0	No	d__Bacteria;p__Patescibacteria;c__Saccharimonadia;o__Saccharimonadales;f__Saccharimonadaceae;g__;s__
HK-STAS-PATE-40	1	1134346	1	1134346	1	1134346	1134346	0.46657	0	1143	66.35	0.925	0.0471095	0	1	1	0	1	0	Yes	d__Bacteria;p__Patescibacteria;c__Saccharimonadia;o__Saccharimonadales;f__Saccharimonadaceae;g__UBA2112;s__
HK-STAS-PATE-41	2	835140	1	770081	1	770081	770081	0.44876	0.0085	846	55.98	0	0.0368352	1	0	1	0	0	1	No	d__Bacteria;p__Patescibacteria;c__Saccharimonadia;o__Saccharimonadales;f__SZUA-47;g__;s__
HK-STAS-PATE-42	1	692464	1	692464	1	692464	692464	0.38436	0	755	60.25	0	0.0884224	0	1	1	0	1	0	Yes	d__Bacteria;p__Patescibacteria;c__Saccharimonadia;o__Saccharimonadales;f__UBA7683;g__;s__
HK-STAS-PATE-43	7	654432	2	156638	5	48649	181414	0.40978	0.00429	694	56.17	0	0.0440357	0	1	0	0	1	0	No	d__Bacteria;p__Patescibacteria;c__Saccharimonadia;o__Saccharimonadales;f__UBA7683;g__UBA7683;s__
HK-STAS-PATE-44	11	846580	2	278597	4	64759	366764	0.40222	0.01435	916	63.24	0.925	0.0165933	0	1	1	0	1	0	No	d__Bacteria;p__Patescibacteria;c__Saccharimonadia;o__Saccharimonadales;f__UBA7683;g__UBA7683;s__
HK-STAS-PATE-45	6	913459	1	520029	2	364176	520029	0.38894	0.02123	852	69.64	1.123	0.0139126	1	0	1	0	1	0	No	d__Bacteria;p__Patescibacteria;c__WWE3;o__UBA101185;f__UBA10185;g__;s__
HK-STAS-PATE-46	3	885434	1	520026	2	364151	520026	0.38971	0.01399	831	69.64	1.123	0.0141487	1	0	1	0	1	0	No	d__Bacteria;p__Patescibacteria;c__WWE3;o__UBA101185;f__UBA10185;g__;s__
HK-STAS-PATE-47	7	659345	1	629590	1	629590	629590	0.38897	0.01116	651	58.03	0	0.0110208	0	0	0	0	0	1	No	d__Bacteria;p__Patescibacteria;c__WWE3;o__UBA101185;f__UBA10185;g__;s__
HK-STAS-PLAN-1	32	3186299	6	227631	15	60941	422023	0.70887	0.01429	2505	84.09	3.409	0.0293501	0	0	1	0	1	0	No	d__Bacteria;p__Planctomycetota;c__GCA-002687715;o__;f__;g__;s__
HK-STAS-PLAN-2	68	3371550	12	90698	36	37521	209696	0.70692	0.01533	2756	77.16	2.272	0.029792	0	0	1	0	1	0	No	d__Bacteria;p__Planctomycetota;c__GCA-002687715;o__;f__;g__;s__
HK-STAS-PLAN-3	36	4663621	4	470126	12	62221	1000957	0.69188	0.01101	3574	82.38	1.136	0.0339571	0	1	1	0	1	0	No	d__Bacteria;p__Planctomycetota;c__GCA-002687715;o__GCA-002687715;f__;g__;s__
HK-STAS-PLAN-4	11	3077663	3	434467	7	192644	770711	0.63717	0.01208	2609	97.72	1.136	0.112448	1	0	1	0	1	0	No	d__Bacteria;p__Planctomycetota;c__Phycisphaerae;o__Phycisphaerales;f__SM1A02;g__GCA-2732755;s__
HK-STAS-PLAN-5	26	1996393	7	121826	17	35048	199253	0.7045	0.00532	1612	57.89	0	0.0248418	0	0	0	0	0	0	No	d__Bacteria;p__Planctomycetota;c__Phycisphaerae;o__Phycisphaerales;f__SM1A02;g__;s__
HK-STAS-PLAN-6	1	3311687	1	3311687	1	3311687	3311687	0.68197	0	2635	79.26	0	0.0371491	0	1	1	0	1	0	No	d__Bacteria;p__Planctomycetota;c__Phycisphaerae;o__Phycisphaerales;f__SM1A02;g__;s__
HK-STAS-PLAN-7	13	2856359	2	683570	5	261839	869199	0.67423	0.00415	2447	78.4	0	0.0115798	1	0	1	0	1	0	No	d__Bacteria;p__Planctomycetota;c__Phycisphaerae;o__Phycisphaerales;f__SM1A02;g__;s__
HK-STAS-PLAN-8	3	3195547	1	2870479	2	323457	2870479	0.64759	0.00363	2763	85.56	0	0.0163749	0	0	1	0	1	0	No	d__Bacteria;p__Planctomycetota;c__Phycisphaerae;o__Phycisphaerales;f__SM1A02;g__;s__
HK-STAS-PLAN-9	4	1791476	2	564250	3	377816	684754	0.67915	0.00673	1515	53.63	0	0.0469399	1	0	1	0	0	1	No	d__Bacteria;p__Planctomycetota;c__Phycisphaerae;o__Phycisphaerales;f__SM1A02;g__;s__
HK-STAS-PLAN-10	8	2742434	3	520625	6	280771	579393	0.67695	0.00894	2266	78.4	0	0.0601037	1	0	1	0	1	0	No	d__Bacteria;p__Planctomycetota;c__Phycisphaerae;o__Phycisphaerales;f__SM1A02;g__;s__
HK-STAS-PLAN-11	2	3504577	1	2510577	2	994000	2510577	0.55701	0.00225	2973	97.72	0	0.0755237	0	1	1	0	1	0	No	d__Bacteria;p__Planctomycetota;c__Phycisphaerae;o__Phycisphaerales;f__SM1A02;g__;s__
HK-STAS-PLAN-12	85	4122331	7	187078	23	46426	634914	0.66567	0.01206	3277	70.17	2.272	0.010186	0	1	1	0	0	0	No	d__Bacteria;p__Planctomycetota;c__Phycisphaerae;o__UBA1845;f__UBA1845;g__UBA1845;s__
HK-STAS-PLAN-13	42	3198580	10	110625	29	38507	307820	0.61502	0.00717	2441	55.55	0	0.0331193	0	1	1	0	0	0	No	d__Bacteria;p__Planctomycetota;c__Phycisphaerae;o__UBA1845;f__UBA1845;g__UBA1845;s__
HK-STAS-PLAN-14	3	6570836	1	5634265	2	934988	5634265	0.60343	0.00549	5000	95.45	0	0.0195643	0	1	1	0	1	0	No	d__Bacteria;p__Planctomycetota;c__Phycisphaerae;o__UBA1845;f__UTPLA1;g__;s__
HK-STAS-PLAN-15	34	3447650	5	156791	22	41275	756882	0.60499	0.00518	2703	61.36	0	0.0145446	0	0	1	0	0	0	No	d__Bacteria;p__Planctomycetota;c__Phycisphaerae;o__UBA1845;f__UTPLA1;g__;s__
HK-STAS-PLAN-16	42	4566735	8	147424	29	53078	628593	0.6047	0.00692	3449	69.31	0	0.015029	0	0	1	0	0	0	No	d__Bacteria;p__Planctomycetota;c__Phycisphaerae;o__UBA1845;f__UTPLA1;g__;s__
HK-STAS-PLAN-17	113	4722925	24	66301	70	26363	183104	0.56002	0.01024	3676	55.51	0.588	0.0293319	0	0	0	0	0	0	No	d__Bacteria;p__Planctomycetota;c__Planctomycetes;o__Pirellulales;f__Pirellulaceae;g__GCA-2726245;s__
HK-STAS-PLAN-18	11	10121721	2	2382346	5	895743	3806170	0.55234	0.00445	7648	98.78	2.681	0.0822121	0	1	1	0	1	0	No	d__Bacteria;p__Planctomycetota;c__Planctomycetes;o__Pirellulales;f__Pirellulaceae;g__GCA-2726245;s__
HK-STAS-PLAN-19	71	7558672	10	315122	37	54354	567831	0.56025	0.00976	5624	91.88	1.149	0.0366455	0	2	0	0	1	1	No	d__Bacteria;p__Planctomycetota;c__Planctomycetes;o__Pirellulales;f__Pirellulaceae;g__GCA-2726245;s__
HK-STAS-PLAN-20	22	6559040	4	689139	9	327832	1173215	0.55423	0.00419	5189	94.44	2.222	0.0660311	0	0	2	0	0	0	No	d__Bacteria;p__Planctomycetota;c__Planctomycetes;o__Planctomycetales;f__Planctomycetaceae;g__Planctomicrobium;s__
HK-STAS-PLAN-21	47	4373528	9	189976	31	50000	353252	0.72475	0.00629	3317	78.4	0.066	0.0400886	0	0	0	0	0	0	No	d__Bacteria;p__Planctomycetota;c__UBA1135;o__;f__;g__;s__
HK-STAS-PLAN-22	55	3785569	6	130722	28	35391	639367	0.7081	0.01115	3083	81.81	5.681	0.0330346	0	0	1	0	1	0	No	d__Bacteria;p__Planctomycetota;c__UBA1135;o__;f__;g__;s__
HK-STAS-PLAN-23	44	2763245	6	139073	21	32457	462853	0.63403	0.01509	2203	55.91	0	0.0311945	0	0	1	0	1	0	No	d__Bacteria;p__Planctomycetota;c__UBA1135;o__UBA1135;f__GCA-002686595;g__;s__
HK-STAS-PLAN-24	50	4116163	8	128836	30	37267	475353	0.73653	0.01074	3282	76.13	0	0.0252484	0	0	1	0	1	0	No	d__Bacteria;p__Planctomycetota;c__UBA1135;o__UBA1135;f__GCA-002686595;g__;s__
HK-STAS-PLAN-25	30	3494475	4	254076	18	46198	673828	0.64052	0.0069	2757	92.47	1.075	0.0281835	0	0	0	1	1	0	No	d__Bacteria;p__Planctomycetota;c__UBA1135;o__UBA1135;f__GCA-002686595;g__;s__
HK-STAS-PLAN-26	15	3250093	3	604619	9	95788	765744	0.63881	0.00882	2575	79.56	0	0.0295061	0	0	1	0	1	0	No	d__Bacteria;p__Planctomycetota;c__UBA1135;o__UBA1135;f__GCA-002686595;g__;s__
HK-STAS-PLAN-27	16	4160202	3	612366	8	125097	1266739	0.69408	0.00442	3341	92.47	2.688	0.0893619	0	0	1	0	1	0	No	d__Bacteria;p__Planctomycetota;c__UBA1135;o__UBA1135;f__GCA-002686595;g__;s__
HK-STAS-PLAN-28	24	5009182	4	545256	11	138291	861437	0.63863	0.00764	3801	84.09	1.136	0.0186312	0	0	1	0	1	0	No	d__Bacteria;p__Planctomycetota;c__UBA1135;o__UBA2386;f__GCA-002748355;g__;s__
HK-STAS-PLAN-29	81	3788611	13	82689	45	28593	444186	0.64497	0.01045	2842	54.44	4.545	0.0160665	0	0	1	0	1	0	No	d__Bacteria;p__Planctomycetota;c__UBA1135;o__UBA2386;f__GCA-002748355;g__;s__
HK-STAS-PLAN-30	99	5050484	16	85363	55	33592	341648	0.64708	0.01077	3752	67.2	7.526	0.018328	0	0	1	0	1	0	No	d__Bacteria;p__Planctomycetota;c__UBA1135;o__UBA2386;f__;g__;s__
HK-STAS-PLAN-31	87	5219217	3	713324	8	128289	1252502	0.7148	0.01474	4175	80.68	0	0.0291553	0	1	1	0	1	0	No	d__Bacteria;p__Planctomycetota;c__UBA1135;o__UBA2386;f__UBA2386;g__GCA-2684655;s__
HK-STAS-PLAN-32	44	2776783	12	77764	33	37299	214786	0.68602	0.0071	2128	54.54	1.136	0.0223177	0	1	1	0	1	0	No	d__Bacteria;p__Planctomycetota;c__UBA1135;o__UBA2386;f__UBA2386;g__;s__
HK-STAS-PLAN-33	69	5687260	8	230485	28	51646	777512	0.68667	0.01525	4399	75	1.704	0.0278583	0	0	0	0	0	0	No	d__Bacteria;p__Planctomycetota;c__UBA1135;o__UBA2386;f__UBA2386;g__;s__
HK-STAS-PLAN-34	12	5182616	4	486609	9	296583	1129305	0.71001	0.00405	4110	84.09	2.272	0.0365486	0	1	1	0	1	0	No	d__Bacteria;p__Planctomycetota;c__UBA1135;o__UBA2386;f__UBA2386;g__;s__
HK-STAS-PLAN-35	4	4219887	1	3090469	3	429540	3090469	0.63558	0.00422	3569	91.41	4.545	0.13095	0	1	1	0	1	0	No	d__Bacteria;p__Planctomycetota;c__UBA8742;o__UBA2392;f__UBA2392;g__;s__
HK-STAS-PLAN-36	21	3034132	4	234954	14	74356	498255	0.64492	0.00574	2554	79.94	2.272	0.0360694	0	1	1	0	1	0	No	d__Bacteria;p__Planctomycetota;c__UBA8742;o__UBA2392;f__UBA2392;g__;s__
HK-STAS-PLAN-37	34	2739287	9	114557	25	47830	214463	0.64547	0.00874	2243	57.89	3.508	0.0351943	0	1	1	0	1	0	No	d__Bacteria;p__Planctomycetota;c__UBA8742;o__UBA2392;f__UBA2392;g__;s__
HK-STAS-PROT-1	68	3514645	10	127258	36	30544	250123	0.68243	0.014	3161	58.77	0	0.027196	2	0	2	0	2	0	No	d__Bacteria;p__Proteobacteria;c__Alphaproteobacteria;o__Azospirillales;f__Inquilinaceae;g__;s__
HK-STAS-PROT-2	4	3966381	1	3957062	1	3957062	3957062	0.6852	0.01413	3540	96.85	0.873	0.032959	0	0	2	0	2	0	No	d__Bacteria;p__Proteobacteria;c__Alphaproteobacteria;o__Azospirillales;f__Inquilinaceae;g__;s__
HK-STAS-PROT-3	8	4569231	2	1222269	6	312244	1358451	0.67485	0.01096	4035	94.01	0.829	0.025846	0	0	0	1	0	0	No	d__Bacteria;p__Proteobacteria;c__Alphaproteobacteria;o__Bin95;f__Bin95;g__;s__
HK-STAS-PROT-4	1	558489	1	558489	1	558489	558489	0.33029	0	516	72.34	0	0.0114266	1	0	1	0	1	0	Yes	d__Bacteria;p__Proteobacteria;c__Alphaproteobacteria;o__Bin98;f__;g__;s__
HK-STAS-PROT-5	22	2999665	4	339490	11	89178	417999	0.63839	0.0098	2819	75.86	1.298	0.0470952	1	0	1	0	1	0	No	d__Bacteria;p__Proteobacteria;c__Alphaproteobacteria;o__Caulobacterales;f__Hyphomonadaceae;g__Hyphomonas;s__
HK-STAS-PROT-6	8	3205591	2	953694	4	141750	1232228	0.63905	0.01036	3077	88.14	0.833	0.0475474	0	0	0	0	0	0	No	d__Bacteria;p__Proteobacteria;c__Alphaproteobacteria;o__Caulobacterales;f__Hyphomonadaceae;g__Hyphomonas;s__
HK-STAS-PROT-7	26	3016663	4	288083	16	48332	474395	0.6137	0.01772	2747	80.47	0	0.0795025	1	0	1	0	1	0	No	d__Bacteria;p__Proteobacteria;c__Alphaproteobacteria;o__Caulobacterales;f__Parvularculaceae;g__;s__
HK-STAS-PROT-8	1	1107460	1	1107460	1	1107460	1107460	0.44741	0	998	93.54	0	0.0282593	1	0	1	0	1	0	Yes	d__Bacteria;p__Proteobacteria;c__Alphaproteobacteria;o__;f__;g__;s__
HK-STAS-PROT-9	1	953497	1	953497	1	953497	953497	0.37791	0	925	90	0	0.0746162	2	0	2	0	2	0	Yes	d__Bacteria;p__Proteobacteria;c__Alphaproteobacteria;o__;f__;g__;s__
HK-STAS-PROT-10	5	4598157	2	2001765	2	2001765	2184353	0.62175	0.00705	4267	96.45	1.243	0.0465102	3	0	3	0	3	0	No	d__Bacteria;p__Proteobacteria;c__Alphaproteobacteria;o__Geminicoccales;f__Geminicoccaceae;g__;s__
HK-STAS-PROT-11	28	4169277	5	298861	17	76995	832751	0.69297	0.01151	3888	84.07	1.492	0.0597097	0	0	1	0	1	0	No	d__Bacteria;p__Proteobacteria;c__Alphaproteobacteria;o__Geminicoccales;f__Geminicoccaceae;g__;s__
HK-STAS-PROT-12	1	1902429	1	1902429	1	1902429	1902429	0.53295	0	1842	94.22	0.362	0.619632	1	0	1	0	1	0	No	d__Bacteria;p__Proteobacteria;c__Alphaproteobacteria;o__Micavibrionales;f__Micavibrionaceae;g__GCA-2708415;s__
HK-STAS-PROT-13	21	1081827	6	71468	15	34694	111346	0.50005	0.00608	1076	56.89	1.724	0.0230963	0	0	0	0	0	0	No	d__Bacteria;p__Proteobacteria;c__Alphaproteobacteria;o__Micavibrionales;f__Micavibrionaceae;g__;s__
HK-STAS-PROT-14	26	1634141	4	171520	13	29337	271452	0.50559	0.01227	1563	74.69	2.101	0.0285572	1	0	1	0	1	0	No	d__Bacteria;p__Proteobacteria;c__Alphaproteobacteria;o__Micavibrionales;f__Micavibrionaceae;g__;s__
HK-STAS-PROT-15	10	2060974	2	495119	7	63916	584248	0.53091	0.01437	2014	82.61	0.289	0.0532665	0	0	0	0	0	0	No	d__Bacteria;p__Proteobacteria;c__Alphaproteobacteria;o__Micavibrionales;f__Micavibrionaceae;g__;s__
HK-STAS-PROT-16	16	1231328	4	149876	11	40797	199189	0.50449	0.00597	1176	54.86	0	0.0235842	1	0	1	0	1	0	No	d__Bacteria;p__Proteobacteria;c__Alphaproteobacteria;o__Micavibrionales;f__Micavibrionaceae;g__;s__
HK-STAS-PROT-17	39	2075949	3	287986	18	23487	469753	0.52825	0.02612	2048	74.26	1.594	0.0394194	1	0	1	0	1	0	No	d__Bacteria;p__Proteobacteria;c__Alphaproteobacteria;o__Micavibrionales;f__Micavibrionaceae;g__;s__
HK-STAS-PROT-18	1	2235379	1	2235379	1	2235379	2235379	0.4948	0	2213	95.22	1.449	2.10322	1	0	1	0	1	0	No	d__Bacteria;p__Proteobacteria;c__Alphaproteobacteria;o__Micavibrionales;f__Micavibrionaceae;g__TMED27;s__
HK-STAS-PROT-19	23	1264185	5	85527	15	30314	263522	0.4931	0.01001	1285	64.76	0.144	0.222491	0	0	0	0	0	0	No	d__Bacteria;p__Proteobacteria;c__Alphaproteobacteria;o__Micavibrionales;f__Micavibrionaceae;g__TMED27;s__
HK-STAS-PROT-20	5	2043983	2	690547	3	264904	964470	0.52112	0.01132	2057	86.38	1.014	0.057096	0	0	0	0	0	0	No	d__Bacteria;p__Proteobacteria;c__Alphaproteobacteria;o__Micavibrionales;f__Micavibrionaceae;g__TMED27;s__
HK-STAS-PROT-21	5	1658086	2	416692	4	217497	581674	0.56215	0.0055	1551	78.91	0.579	0.0151943	1	0	1	0	1	0	No	d__Bacteria;p__Proteobacteria;c__Alphaproteobacteria;o__Micavibrionales;f__Micavibrionaceae;g__UBA10425;s__
HK-STAS-PROT-22	30	1311579	7	63137	20	22579	144799	0.50403	0.0117	1299	53.15	2.391	0.0311588	1	0	1	0	1	0	No	d__Bacteria;p__Proteobacteria;c__Alphaproteobacteria;o__Micavibrionales;f__Micavibrionaceae;g__UBA10425;s__
HK-STAS-PROT-23	4	2048102	1	1608655	2	309234	1608655	0.44791	0.00467	1966	95.43	0.869	0.133403	1	0	1	0	1	0	No	d__Bacteria;p__Proteobacteria;c__Alphaproteobacteria;o__Micavibrionales;f__Micavibrionaceae;g__UBA1573;s__UBA1573
HK-STAS-PROT-24	7	1743670	1	920236	4	133589	920236	0.60682	0.00964	1705	83.11	0.434	0.0312826	1	0	1	0	1	0	No	d__Bacteria;p__Proteobacteria;c__Alphaproteobacteria;o__Micavibrionales;f__Micavibrionaceae;g__UBA6145;s__
HK-STAS-PROT-25	1	1942049	1	1942049	1	1942049	1942049	0.60695	0	1895	93.4	0.434	0.0339218	1	0	1	0	1	0	Yes	d__Bacteria;p__Proteobacteria;c__Alphaproteobacteria;o__Micavibrionales;f__Micavibrionaceae;g__UBA6145;s__
HK-STAS-PROT-26	4	2341206	2	749187	3	394263	1017247	0.53545	0.00451	2309	86.89	1.231	0.0524743	1	0	1	0	1	0	No	d__Bacteria;p__Proteobacteria;c__Alphaproteobacteria;o__Micavibrionales;f__Micavibrionaceae;g__UM-FILTER-47-13;s__
HK-STAS-PROT-27	2	2101298	1	2092715	1	2092715	2092715	0.52854	0.002	2069	93.57	1.449	0.0277326	1	0	1	0	1	0	No	d__Bacteria;p__Proteobacteria;c__Alphaproteobacteria;o__Micavibrionales;f__Micavibrionaceae;g__UM-FILTER-47-13;s__
HK-STAS-PROT-28	8	2588843	1	1307649	5	179227	1307649	0.53477	0.00725	2541	93.87	2.101	0.0565186	0	0	1	0	0	1	No	d__Bacteria;p__Proteobacteria;c__Alphaproteobacteria;o__Micavibrionales;f__Micavibrionaceae;g__UM-FILTER-47-13;s__
HK-STAS-PROT-29	9	4291944	2	1116476	5	478343	1279874	0.65198	0.00567	4206	98.43	0.47	0.154104	1	0	1	0	1	0	No	d__Bacteria;p__Proteobacteria;c__Alphaproteobacteria;o__Rhizobiales;f__Beijerinckiaceae;g__Rhodoblastus;s__
HK-STAS-PROT-30	63	2304702	9	96519	24	20308	203519	0.65704	0.01195	2379	55.05	2.664	0.0781962	1	0	1	0	1	0	No	d__Bacteria;p__Proteobacteria;c__Alphaproteobacteria;o__Rhizobiales;f__Beijerinckiaceae;g__;s__
HK-STAS-PROT-31	70	3163438	10	125451	30	30426	229922	0.65596	0.01447	3207	57.24	3.448	0.0522516	0	0	0	0	0	0	No	d__Bacteria;p__Proteobacteria;c__Alphaproteobacteria;o__Rhizobiales;f__Beijerinckiaceae;g__;s__
HK-STAS-PROT-32	8	2920125	1	1534183	3	250365	1534183	0.61578	0.00871	2802	91.96	0.409	0.0849994	1	0	1	0	1	0	No	d__Bacteria;p__Proteobacteria;c__Alphaproteobacteria;o__Rhizobiales;f__Devosiaceae;g__;s__
HK-STAS-PROT-33	25	2917717	6	202389	15	57983	320668	0.59531	0.01148	2834	89.44	0	0.0216927	1	0	0	0	0	0	No	d__Bacteria;p__Proteobacteria;c__Alphaproteobacteria;o__Rhizobiales;f__Devosiaceae;g__;s__
HK-STAS-PROT-34	6	3363497	2	648749	5	286372	1173853	0.56959	0.00298	3051	82.49	0.483	0.0384006	1	0	1	0	1	0	No	d__Bacteria;p__Proteobacteria;c__Alphaproteobacteria;o__Rhizobiales;f__Hyphomicrobiaceae;g__;s__
HK-STAS-PROT-35	35	2663232	5	168140	22	32931	326849	0.62651	0.01383	2424	70.3	1.008	0.0209527	0	0	1	0	0	0	No	d__Bacteria;p__Proteobacteria;c__Alphaproteobacteria;o__Rhizobiales;f__Hyphomicrobiaceae;g__;s__
HK-STAS-PROT-36	62	3157673	6	94358	35	25243	518032	0.61164	0.01458	3053	67.24	7.758	0.0301641	1	0	1	0	0	1	No	d__Bacteria;p__Proteobacteria;c__Alphaproteobacteria;o__Rhizobiales;f__Lutibaculaceae;g__;s__
HK-STAS-PROT-37	28	3044095	4	323553	10	71608	514895	0.66469	0.01079	2772	89.05	0.803	0.0418901	1	0	1	0	1	0	No	d__Bacteria;p__Proteobacteria;c__Alphaproteobacteria;o__Rhizobiales;f__Lutibaculaceae;g__;s__
HK-STAS-PROT-38	46	2064903	8	59411	30	24442	334968	0.61521	0.01039	2003	59.59	3.614	0.022494	0	0	0	0	0	0	No	d__Bacteria;p__Proteobacteria;c__Alphaproteobacteria;o__Rhizobiales;f__Lutibaculaceae;g__;s__
HK-STAS-PROT-39	43	2470708	10	85341	28	29313	193756	0.66499	0.01283	2285	70.68	0	0.0364484	0	0	0	0	0	0	No	d__Bacteria;p__Proteobacteria;c__Alphaproteobacteria;o__Rhizobiales;f__Lutibaculaceae;g__;s__
HK-STAS-PROT-40	46	2274827	12	62753	32	27520	178481	0.6149	0.00937	2193	59.11	2.61	0.0221757	0	0	0	0	0	0	No	d__Bacteria;p__Proteobacteria;c__Alphaproteobacteria;o__Rhizobiales;f__Lutibaculaceae;g__;s__
HK-STAS-PROT-41	29	2887238	7	174276	19	64647	259818	0.61763	0.0093	2773	52.06	1.724	0.0190423	0	0	0	0	0	0	No	d__Bacteria;p__Proteobacteria;c__Alphaproteobacteria;o__Rhizobiales;f__Lutibaculaceae;g__;s__
HK-STAS-PROT-42	17	3304040	2	507332	8	86598	1183922	0.61549	0.01304	3193	82.75	0	0.0260322	1	0	0	0	0	0	No	d__Bacteria;p__Proteobacteria;c__Alphaproteobacteria;o__Rhizobiales;f__Lutibaculaceae;g__;s__
HK-STAS-PROT-43	14	2286879	2	622394	7	72768	851391	0.66165	0.01328	2083	57.46	0.401	0.0322865	1	0	1	0	1	0	No	d__Bacteria;p__Proteobacteria;c__Alphaproteobacteria;o__Rhizobiales;f__Lutibaculaceae;g__;s__
HK-STAS-PROT-44	11	2950559	2	595270	7	122479	1130225	0.61187	0.00885	2773	86.54	0.401	0.0253875	0	0	0	1	0	0	No	d__Bacteria;p__Proteobacteria;c__Alphaproteobacteria;o__Rhizobiales;f__Lutibaculaceae;g__;s__
HK-STAS-PROT-45	2	2251961	1	1584870	2	667091	1584870	0.62317	0.00175	2116	73.85	0.1	0.0482834	1	0	1	0	1	0	No	d__Bacteria;p__Proteobacteria;c__Alphaproteobacteria;o__Rhizobiales;f__Methyloligellaceae;g__Methyloceanibacter;s__
HK-STAS-PROT-46	21	3962992	2	1154246	3	700690	1901697	0.62537	0.01306	3770	82.54	0.872	0.0517108	1	0	1	0	1	0	No	d__Bacteria;p__Proteobacteria;c__Alphaproteobacteria;o__Rhizobiales;f__Rhizobiaceae;g__Hoeflea;s__
HK-STAS-PROT-47	22	3411431	5	294806	12	94172	479483	0.59218	0.00814	3197	88.15	0	0.0307372	1	0	1	0	1	0	No	d__Bacteria;p__Proteobacteria;c__Alphaproteobacteria;o__Rhizobiales;f__Rhizobiaceae;g__Nitratireductor_B;s__
HK-STAS-PROT-48	26	3678059	5	260669	14	84549	671329	0.64063	0.01372	3478	91.43	1.775	0.0313682	0	0	0	0	0	0	No	d__Bacteria;p__Proteobacteria;c__Alphaproteobacteria;o__Rhizobiales;f__Rhizobiaceae;g__Notoacmeibacter;s__
HK-STAS-PROT-49	26	2276514	7	140302	18	50351	203878	0.63822	0.00747	2141	68.75	0.409	0.0388273	1	0	0	0	1	0	No	d__Bacteria;p__Proteobacteria;c__Alphaproteobacteria;o__Rhizobiales;f__Rhizobiaceae;g__Notoacmeibacter;s__
HK-STAS-PROT-50	90	3110968	10	94266	39	16109	315725	0.66312	0.01594	3117	53.44	3.448	0.0180725	0	0	1	0	0	0	No	d__Bacteria;p__Proteobacteria;c__Alphaproteobacteria;o__Rhizobiales;f__Rhizobiaceae;g__;s__
HK-STAS-PROT-51	59	2407478	12	73464	35	20797	171277	0.62366	0.00962	2462	54.05	0.997	0.0259094	0	0	0	0	0	0	No	d__Bacteria;p__Proteobacteria;c__Alphaproteobacteria;o__Rhizobiales;f__Rhizobiaceae;g__;s__
HK-STAS-PROT-52	52	3383761	8	136180	27	37043	378521	0.65346	0.01202	3266	79.89	1.393	0.0441938	0	0	0	0	0	0	No	d__Bacteria;p__Proteobacteria;c__Alphaproteobacteria;o__Rhizobiales;f__Rhizobiaceae;g__;s__
HK-STAS-PROT-53	13	2583604	2	455771	8	92093	993350	0.66032	0.0109	2452	73.53	0.303	0.113156	2	0	2	0	2	0	No	d__Bacteria;p__Proteobacteria;c__Alphaproteobacteria;o__Rhodobacterales;f__Rhodobacteraceae;g__Defluviimonas;s__
HK-STAS-PROT-54	21	3146448	4	289594	10	135377	557497	0.67692	0.01549	3012	90.55	0.303	0.0225943	1	0	1	0	1	0	No	d__Bacteria;p__Proteobacteria;c__Alphaproteobacteria;o__Rhodobacterales;f__Rhodobacteraceae;g__Defluviimonas;s__
HK-STAS-PROT-55	81	3143026	12	82895	39	22836	263846	0.69534	0.0179	2998	81.36	0.8	0.0290696	1	0	1	0	1	0	No	d__Bacteria;p__Proteobacteria;c__Alphaproteobacteria;o__Rhodobacterales;f__Rhodobacteraceae;g__DSL-40;s__
HK-STAS-PROT-56	5	3455463	2	1072331	3	1005384	1252967	0.67926	0.00488	3393	98.78	0.303	0.0298334	0	0	0	0	0	0	No	d__Bacteria;p__Proteobacteria;c__Alphaproteobacteria;o__Rhodobacterales;f__Rhodobacteraceae;g__NCEA01;s__
HK-STAS-PROT-57	26	3612880	6	250842	14	93349	522125	0.67379	0.01276	3468	66.37	0	0.0190084	0	0	0	0	0	0	No	d__Bacteria;p__Proteobacteria;c__Alphaproteobacteria;o__Rhodobacterales;f__Rhodobacteraceae;g__Pararhodobacter;s__
HK-STAS-PROT-58	12	3640050	3	459159	7	146615	903404	0.67155	0.00676	3559	92.6	2.979	0.0484281	2	0	2	0	2	0	No	d__Bacteria;p__Proteobacteria;c__Alphaproteobacteria;o__Rhodobacterales;f__Rhodobacteraceae;g__Pararhodobacter;s__
HK-STAS-PROT-59	2	3457218	1	3290234	1	3290234	3290234	0.68254	0.00325	3332	96	0.858	0.232109	1	0	1	0	1	0	No	d__Bacteria;p__Proteobacteria;c__Alphaproteobacteria;o__Rhodobacterales;f__Rhodobacteraceae;g__Pararhodobacter;s__
HK-STAS-PROT-60	11	2600541	3	464976	7	80316	533727	0.62833	0.01038	2451	75.27	0	0.0203292	0	0	0	0	0	0	No	d__Bacteria;p__Proteobacteria;c__Alphaproteobacteria;o__Rhodobacterales;f__Rhodobacteraceae;g__PHEC01;s__
HK-STAS-PROT-61	8	1793561	3	229265	6	211127	530028	0.66024	0.00865	1697	50.97	0	0.0977166	0	0	0	0	0	0	No	d__Bacteria;p__Proteobacteria;c__Alphaproteobacteria;o__Rhodobacterales;f__Rhodobacteraceae;g__;s__
HK-STAS-PROT-62	20	3107389	2	778293	7	38521	1016370	0.66031	0.01231	2957	89.52	0.303	0.113661	2	0	2	0	2	0	No	d__Bacteria;p__Proteobacteria;c__Alphaproteobacteria;o__Rhodobacterales;f__Rhodobacteraceae;g__;s__
HK-STAS-PROT-63	26	2144837	2	346766	12	33844	744298	0.66155	0.01984	2053	61.51	0.303	0.105889	0	0	0	0	0	0	No	d__Bacteria;p__Proteobacteria;c__Alphaproteobacteria;o__Rhodobacterales;f__Rhodobacteraceae;g__;s__
HK-STAS-PROT-64	51	2545005	11	85987	29	24824	249342	0.57423	0.01353	2414	58.87	2.487	0.023128	0	0	0	0	0	0	No	d__Bacteria;p__Proteobacteria;c__Alphaproteobacteria;o__Rhodospirillales_A;f__2-12-FULL-67-15;g__;s__
HK-STAS-PROT-65	58	3470191	14	84020	41	31486	285905	0.7036	0.01148	3187	68.87	1.492	0.0303437	0	0	1	0	0	0	No	d__Bacteria;p__Proteobacteria;c__Alphaproteobacteria;o__Rhodospirillales_A;f__2-12-FULL-67-15;g__;s__
HK-STAS-PROT-66	32	4770697	6	314163	19	71691	553610	0.70361	0.00914	4390	87.47	1.077	0.0354802	1	0	1	0	1	0	No	d__Bacteria;p__Proteobacteria;c__Alphaproteobacteria;o__Rhodospirillales_A;f__;g__;s__
HK-STAS-PROT-67	7	1386621	1	734420	4	119507	734420	0.5126	0.01351	1360	70.32	0	0.0085939	1	0	0	0	1	0	No	d__Bacteria;p__Proteobacteria;c__Alphaproteobacteria;o__Rickettsiales;f__;g__;s__
HK-STAS-PROT-68	8	1116940	2	216357	5	127208	373871	0.31527	0.00847	1028	93.6	2.448	0.0302835	0	0	1	0	0	1	No	d__Bacteria;p__Proteobacteria;c__Alphaproteobacteria;o__Rickettsiales;f__Rickettsiaceae;g__GCA-2402195;s__
HK-STAS-PROT-69	22	1385339	6	90376	14	41300	221183	0.33352	0.01694	1307	83.09	3.554	0.0331962	1	0	1	0	1	0	No	d__Bacteria;p__Proteobacteria;c__Alphaproteobacteria;o__Rickettsiales;f__Rickettsiaceae;g__;s__
HK-STAS-PROT-70	26	1017593	5	75127	14	28374	213279	0.3344	0.01459	963	54.26	2.132	0.0342545	1	0	1	0	1	0	No	d__Bacteria;p__Proteobacteria;c__Alphaproteobacteria;o__Rickettsiales;f__Rickettsiaceae;g__;s__
HK-STAS-PROT-71	20	1368450	4	119618	10	56717	325541	0.33566	0.01123	1321	84.83	2.606	0.0353638	0	0	0	0	0	0	No	d__Bacteria;p__Proteobacteria;c__Alphaproteobacteria;o__Rickettsiales;f__Rickettsiaceae;g__;s__
HK-STAS-PROT-72	17	2478943	5	210907	12	81618	344870	0.42887	0.0114	2264	64.21	0	0.0331847	1	0	1	0	1	0	No	d__Bacteria;p__Proteobacteria;c__Alphaproteobacteria;o__Sphingomonadales;f__Emcibacteraceae;g__UBA4441;s__
HK-STAS-PROT-73	15	2303906	2	278634	8	85374	1062051	0.62307	0.01276	2247	73.86	0.365	0.0183446	0	0	0	0	0	0	No	d__Bacteria;p__Proteobacteria;c__Alphaproteobacteria;o__Sphingomonadales;f__Sphingomonadaceae;g__Altererythrobacter_A;s__
HK-STAS-PROT-74	13	1969454	3	304350	8	93680	491179	0.62917	0.00897	1944	71.76	0.341	0.0316046	1	0	1	0	1	0	No	d__Bacteria;p__Proteobacteria;c__Alphaproteobacteria;o__Sphingomonadales;f__Sphingomonadaceae;g__Novosphingobium_A;s__
HK-STAS-PROT-75	18	1934495	3	174671	10	45871	671286	0.6265	0.01286	1879	70.47	0	0.0327434	0	0	0	0	0	0	No	d__Bacteria;p__Proteobacteria;c__Alphaproteobacteria;o__Sphingomonadales;f__Sphingomonadaceae;g__Novosphingobium_A;s__
HK-STAS-PROT-76	7	3083015	2	779419	5	339195	1158726	0.64566	0.00812	2965	99.01	1.015	0.17186	1	0	1	0	1	0	No	d__Bacteria;p__Proteobacteria;c__Alphaproteobacteria;o__Sphingomonadales;f__Sphingomonadaceae;g__Novosphingobium;s__
HK-STAS-PROT-77	6	4170162	2	895673	4	728045	1728409	0.64009	0.00736	3898	94.4	0.536	0.0235999	1	0	1	0	1	0	No	d__Bacteria;p__Proteobacteria;c__Alphaproteobacteria;o__Sphingomonadales;f__Sphingomonadaceae;g__Novosphingobium;s__
HK-STAS-PROT-78	10	2684421	3	601546	5	135638	679905	0.61303	0.01147	2664	78.95	1.791	0.0203989	0	0	0	0	0	0	No	d__Bacteria;p__Proteobacteria;c__Alphaproteobacteria;o__Sphingomonadales;f__Sphingomonadaceae;g__;s__
HK-STAS-PROT-79	12	2980642	2	448323	7	105809	1380366	0.62109	0.0101	2875	88.81	1.21	0.0242544	1	0	1	0	1	0	No	d__Bacteria;p__Proteobacteria;c__Alphaproteobacteria;o__Sphingomonadales;f__Sphingomonadaceae;g__;s__
HK-STAS-PROT-80	43	2357090	10	63094	30	28511	272378	0.6213	0.00943	2307	72.77	1.365	0.0221602	0	0	0	0	0	0	No	d__Bacteria;p__Proteobacteria;c__Alphaproteobacteria;o__Sphingomonadales;f__Sphingomonadaceae;g__;s__
HK-STAS-PROT-81	9	3227734	2	691269	4	570457	988531	0.59635	0.00475	3176	95.22	1.279	0.128031	0	0	0	0	0	0	No	d__Bacteria;p__Proteobacteria;c__Alphaproteobacteria;o__Sphingomonadales;f__Sphingomonadaceae;g__Sphingobium;s__
HK-STAS-PROT-82	15	1287434	2	342702	4	139186	505967	0.59895	0.01497	1294	86.55	0	0.0135004	1	0	1	0	1	0	No	d__Bacteria;p__Proteobacteria;c__Alphaproteobacteria;o__UBA1280;f__UBA6156;g__;s__
HK-STAS-PROT-83	18	2380215	4	242695	11	55881	520931	0.6897	0.01001	2190	65.7	0	0.0281093	0	0	0	0	0	0	No	d__Bacteria;p__Proteobacteria;c__Alphaproteobacteria;o__UBA1301;f__;g__;s__
HK-STAS-PROT-84	15	2676813	2	651525	6	170163	724924	0.65272	0.00553	2499	74.61	0	0.0103491	0	0	0	0	0	0	No	d__Bacteria;p__Proteobacteria;c__Alphaproteobacteria;o__UBA1301;f__UBA1301;g__UBA6038;s__
HK-STAS-PROT-85	7	666041	2	158900	4	90782	262509	0.37858	0.01106	607	60.21	0	0.0284857	0	0	0	0	0	0	No	d__Bacteria;p__Proteobacteria;c__Alphaproteobacteria;o__UBA6184;f__UBA6184;g__UBA6184;s__
HK-STAS-PROT-86	1	1017099	1	1017099	1	1017099	1017099	0.4255	0	1565	75.43	1.075	0.0319539	1	0	1	0	1	0	No	d__Bacteria;p__Proteobacteria;c__Alphaproteobacteria;o__UBA7879;f__UBA5542;g__UBA5542;s__
HK-STAS-PROT-87	84	2141631	8	94466	29	13061	315399	0.64428	0.09723	1992	52.75	0	0.521531	0	0	0	0	0	2	No	d__Bacteria;p__Proteobacteria;c__Gammaproteobacteria;o__21-64-14;f__;g__;s__
HK-STAS-PROT-88	2	3853663	1	3698317	1	3698317	3698317	0.68659	0.00375	3617	99.61	0.467	0.203106	2	0	2	0	2	0	No	d__Bacteria;p__Proteobacteria;c__Gammaproteobacteria;o__Burkholderiales;f__Burkholderiaceae;g__Ottowia;s__
HK-STAS-PROT-89	7	3726765	2	879553	4	307448	1791210	0.68653	0.00556	3405	92.75	0	0.174266	1	0	1	0	1	0	No	d__Bacteria;p__Proteobacteria;c__Gammaproteobacteria;o__Burkholderiales;f__Burkholderiaceae;g__Ottowia;s__
HK-STAS-PROT-90	27	5317171	4	432630	13	114905	1349448	0.67541	0.0099	4780	94.08	2.336	0.155372	1	0	1	0	1	0	No	d__Bacteria;p__Proteobacteria;c__Gammaproteobacteria;o__Burkholderiales;f__Burkholderiaceae;g__Rhodoferax;s__
HK-STAS-PROT-91	31	3645254	6	230233	17	70819	572628	0.65565	0.00775	3367	63.09	0.934	0.0238892	0	0	0	0	0	0	No	d__Bacteria;p__Proteobacteria;c__Gammaproteobacteria;o__Burkholderiales;f__Burkholderiaceae;g__Rhodoferax;s__
HK-STAS-PROT-92	11	3871912	3	728052	6	287851	1058234	0.72349	0.00723	3482	93.06	0.311	0.148355	1	0	1	0	1	0	No	d__Bacteria;p__Proteobacteria;c__Gammaproteobacteria;o__Burkholderiales;f__Burkholderiaceae;g__Rubrivivax;s__
HK-STAS-PROT-93	24	4053352	5	343811	13	141440	593565	0.7108	0.00941	3704	79.39	0.467	0.14241	0	0	0	0	0	0	No	d__Bacteria;p__Proteobacteria;c__Gammaproteobacteria;o__Burkholderiales;f__Burkholderiaceae;g__Rubrivivax;s__
HK-STAS-PROT-94	39	4770200	5	395051	17	94657	635477	0.69626	0.01628	4229	64.65	0	0.0783072	1	0	1	0	1	0	No	d__Bacteria;p__Proteobacteria;c__Gammaproteobacteria;o__Burkholderiales;f__Burkholderiaceae;g__Rubrivivax;s__
HK-STAS-PROT-95	25	3328558	4	261321	13	78983	640019	0.67146	0.01165	2947	53.44	0	0.0255026	1	0	1	0	1	0	No	d__Bacteria;p__Proteobacteria;c__Gammaproteobacteria;o__Burkholderiales;f__Burkholderiaceae;g__;s__
HK-STAS-PROT-96	5	3396780	2	1196634	3	291942	1651532	0.64283	0.00691	3291	98.57	0.592	0.174955	0	0	2	0	2	0	No	d__Bacteria;p__Proteobacteria;c__Gammaproteobacteria;o__Burkholderiales;f__Hydrogenophilaceae;g__UBA3361;s__
HK-STAS-PROT-97	4	3965125	2	1025236	3	1007524	1891485	0.45049	0.00716	3651	99.88	1.355	0.176067	0	0	1	0	1	0	No	d__Bacteria;p__Proteobacteria;c__Gammaproteobacteria;o__Burkholderiales;f__Nitrosomonadaceae;g__Nitrosomonas;s__
HK-STAS-PROT-98	107	2805369	17	48395	53	15751	186999	0.45289	0.01914	2796	58.92	5.023	0.0311446	0	0	0	0	0	0	No	d__Bacteria;p__Proteobacteria;c__Gammaproteobacteria;o__Burkholderiales;f__Nitrosomonadaceae;g__Nitrosomonas;s__
HK-STAS-PROT-99	62	2486026	11	97643	30	27502	167148	0.49102	0.01495	2261	70.74	5.32	0.0461173	0	0	0	0	0	0	No	d__Bacteria;p__Proteobacteria;c__Gammaproteobacteria;o__Burkholderiales;f__Nitrosomonadaceae;g__Nitrosomonas;s__
HK-STAS-PROT-100	38	3065077	5	180153	18	46763	569836	0.48851	0.02162	2813	96.3	4.534	0.0535646	1	0	0	0	0	0	No	d__Bacteria;p__Proteobacteria;c__Gammaproteobacteria;o__Burkholderiales;f__Nitrosomonadaceae;g__Nitrosomonas;s__
HK-STAS-PROT-101	31	2933692	7	141305	18	54541	287804	0.46372	0.01729	2669	92.7	0.467	0.0697812	1	0	0	0	0	0	No	d__Bacteria;p__Proteobacteria;c__Gammaproteobacteria;o__Burkholderiales;f__Nitrosomonadaceae;g__Nitrosomonas;s__
HK-STAS-PROT-102	25	4143708	4	370270	13	117005	1144031	0.64023	0.01094	3559	91.77	0.742	0.186209	0	0	1	0	1	0	No	d__Bacteria;p__Proteobacteria;c__Gammaproteobacteria;o__Burkholderiales;f__Rhodocyclaceae;g__Accumulibacter;s__
HK-STAS-PROT-103	32	3834642	7	167875	19	69959	570304	0.65283	0.01046	3255	90.23	0.028	0.0535647	0	0	1	0	1	0	No	d__Bacteria;p__Proteobacteria;c__Gammaproteobacteria;o__Burkholderiales;f__Rhodocyclaceae;g__Accumulibacter;s__
HK-STAS-PROT-104	9	2325219	2	343706	6	146310	898076	0.58974	0.00907	2215	76.46	0.094	0.0421031	0	0	1	0	1	0	No	d__Bacteria;p__Proteobacteria;c__Gammaproteobacteria;o__Burkholderiales;f__Rhodocyclaceae;g__;s__
HK-STAS-PROT-105	6	3782320	2	1170708	5	376876	1192821	0.63723	0.00907	3478	92.22	0.103	0.130988	0	0	3	0	3	0	No	d__Bacteria;p__Proteobacteria;c__Gammaproteobacteria;o__Burkholderiales;f__Rhodocyclaceae;g__;s__
HK-STAS-PROT-106	8	4576545	2	1220361	5	316117	1357997	0.66433	0.00599	4146	93.77	0.138	0.157203	1	0	2	0	2	0	No	d__Bacteria;p__Proteobacteria;c__Gammaproteobacteria;o__Burkholderiales;f__Rhodocyclaceae;g__;s__
HK-STAS-PROT-107	14	4012043	2	748775	7	110055	1301325	0.69279	0.01162	3525	98.02	0.276	0.194881	4	0	4	0	4	0	No	d__Bacteria;p__Proteobacteria;c__Gammaproteobacteria;o__Burkholderiales;f__Rhodocyclaceae;g__Thauera;s__
HK-STAS-PROT-108	24	3934510	4	347467	14	102805	957621	0.65422	0.0153	3579	84.42	0	0.700165	0	0	1	0	1	0	No	d__Bacteria;p__Proteobacteria;c__Gammaproteobacteria;o__Burkholderiales;f__Rhodocyclaceae;g__UBA5533;s__
HK-STAS-PROT-109	162	4027973	23	59067	78	11284	166658	0.65523	0.01538	3746	60.28	9.47	0.498048	0	0	2	0	2	0	No	d__Bacteria;p__Proteobacteria;c__Gammaproteobacteria;o__Burkholderiales;f__Rhodocyclaceae;g__UBA5533;s__
HK-STAS-PROT-110	18	4056947	2	1184855	7	168601	1464587	0.65271	0.0143	3666	83.92	0.138	0.768194	0	0	2	0	2	0	No	d__Bacteria;p__Proteobacteria;c__Gammaproteobacteria;o__Burkholderiales;f__Rhodocyclaceae;g__UBA5533;s__
HK-STAS-PROT-111	19	3144788	3	496296	9	135464	555291	0.65451	0.01404	2885	65.45	0	0.65164	0	0	1	0	1	0	No	d__Bacteria;p__Proteobacteria;c__Gammaproteobacteria;o__Burkholderiales;f__Rhodocyclaceae;g__UBA5533;s__
HK-STAS-PROT-112	17	4819510	2	1314624	4	536238	1365647	0.63581	0.01545	4330	98.25	0	0.609274	0	0	3	0	3	0	No	d__Bacteria;p__Proteobacteria;c__Gammaproteobacteria;o__Burkholderiales;f__Rhodocyclaceae;g__UBA5533;s__UBA5533
HK-STAS-PROT-113	33	2311813	7	115718	22	30550	307700	0.64377	0.02016	2208	69.86	0.138	0.0562355	0	0	1	0	1	0	No	d__Bacteria;p__Proteobacteria;c__Gammaproteobacteria;o__Burkholderiales;f__Rhodocyclaceae;g__UTPRO2;s__UTPRO2
HK-STAS-PROT-114	90	4204053	3	426876	13	41359	1096341	0.63235	0.0311	3904	72.31	8.536	0.149677	0	0	0	0	0	0	No	d__Bacteria;p__Proteobacteria;c__Gammaproteobacteria;o__Chromatiales;f__Sedimenticolaceae;g__41T-STBD-0c-01a;s__
HK-STAS-PROT-115	8	3946093	1	2126177	3	542600	2126177	0.64484	0.01676	3512	91.5	2.613	0.175915	0	0	0	0	0	0	No	d__Bacteria;p__Proteobacteria;c__Gammaproteobacteria;o__Chromatiales;f__Sedimenticolaceae;g__41T-STBD-0c-01a;s__
HK-STAS-PROT-116	5	4821974	2	1169938	4	816746	1738868	0.63557	0.0059	4426	95.43	1.742	0.17156	0	0	0	1	0	0	No	d__Bacteria;p__Proteobacteria;c__Gammaproteobacteria;o__Chromatiales;f__Sedimenticolaceae;g__41T-STBD-0c-01a;s__
HK-STAS-PROT-117	19	3076468	4	397298	11	74560	485569	0.62354	0.0067	2944	85.55	0.696	0.892686	1	0	1	0	1	0	No	d__Bacteria;p__Proteobacteria;c__Gammaproteobacteria;o__Chromatiales;f__Sedimenticolaceae;g__41T-STBD-0c-01a;s__
HK-STAS-PROT-118	34	2834478	6	142395	17	49630	344132	0.62424	0.00942	2737	76.17	3.751	0.804136	1	0	1	0	1	0	No	d__Bacteria;p__Proteobacteria;c__Gammaproteobacteria;o__Chromatiales;f__Sedimenticolaceae;g__41T-STBD-0c-01a;s__
HK-STAS-PROT-119	54	2566880	6	106609	26	22317	544504	0.62318	0.01456	2458	56.89	4.31	0.631566	1	0	1	0	1	0	No	d__Bacteria;p__Proteobacteria;c__Gammaproteobacteria;o__Chromatiales;f__Sedimenticolaceae;g__41T-STBD-0c-01a;s__
HK-STAS-PROT-120	3	2452894	1	2034144	2	404378	2034144	0.6491	0.00839	2184	62.45	0.174	0.128418	1	0	1	0	1	0	No	d__Bacteria;p__Proteobacteria;c__Gammaproteobacteria;o__Chromatiales;f__Sedimenticolaceae;g__41T-STBD-0c-01a;s__
HK-STAS-PROT-121	27	2611095	4	251997	11	47490	543482	0.62565	0.01316	2498	58.62	0	0.630108	0	0	0	0	0	0	No	d__Bacteria;p__Proteobacteria;c__Gammaproteobacteria;o__Chromatiales;f__Sedimenticolaceae;g__41T-STBD-0c-01a;s__
HK-STAS-PROT-122	79	2564237	8	78759	32	16483	239145	0.60784	0.06464	2520	50	4.78	0.661266	2	0	1	0	1	0	No	d__Bacteria;p__Proteobacteria;c__Gammaproteobacteria;o__Chromatiales;f__Sedimenticolaceae;g__41T-STBD-0c-01a;s__
HK-STAS-PROT-123	51	3260872	7	147881	21	45412	375101	0.62585	0.01507	3396	86.33	4.384	0.670016	0	0	0	0	0	0	No	d__Bacteria;p__Proteobacteria;c__Gammaproteobacteria;o__Chromatiales;f__Sedimenticolaceae;g__41T-STBD-0c-01a;s__
HK-STAS-PROT-124	49	3165788	9	113846	29	33555	280695	0.54602	0.01209	2989	67.66	1.718	1.02536	0	0	0	0	0	0	No	d__Bacteria;p__Proteobacteria;c__Gammaproteobacteria;o__Chromatiales;f__Sedimenticolaceae;g__;s__
HK-STAS-PROT-125	8	4165701	2	1056673	5	236421	1285987	0.56412	0.01339	3666	94.19	1.434	0.27141	2	0	2	0	2	0	No	d__Bacteria;p__Proteobacteria;c__Gammaproteobacteria;o__Chromatiales;f__Sedimenticolaceae;g__;s__
HK-STAS-PROT-126	10	4041264	4	408913	8	318384	826438	0.56592	0.00967	3538	96.28	1.713	0.223967	0	0	0	0	0	0	No	d__Bacteria;p__Proteobacteria;c__Gammaproteobacteria;o__Chromatiales;f__Sedimenticolaceae;g__;s__
HK-STAS-PROT-127	16	2257444	2	569821	6	135327	604020	0.56116	0.01311	2052	59.53	1.393	0.175109	1	0	1	0	0	1	No	d__Bacteria;p__Proteobacteria;c__Gammaproteobacteria;o__Chromatiales;f__Sedimenticolaceae;g__;s__
HK-STAS-PROT-128	10	2067625	2	423280	6	128657	655395	0.54571	0.0132	1820	56.38	0	1.09481	0	0	0	0	0	0	No	d__Bacteria;p__Proteobacteria;c__Gammaproteobacteria;o__Chromatiales;f__Sedimenticolaceae;g__;s__
HK-STAS-PROT-129	30	4544073	3	818169	6	244222	1188959	0.54528	0.03245	4082	95.58	0.958	1.59142	2	0	2	0	0	2	No	d__Bacteria;p__Proteobacteria;c__Gammaproteobacteria;o__Chromatiales;f__Sedimenticolaceae;g__;s__
HK-STAS-PROT-130	40	2762385	9	130141	24	34610	212118	0.5817	0.01633	2459	67.04	0.325	0.0465702	2	0	1	0	2	0	No	d__Bacteria;p__Proteobacteria;c__Gammaproteobacteria;o__Competibacterales;f__Competibacteraceae;g__;s__
HK-STAS-PROT-131	22	3715017	4	253792	13	103442	925566	0.58328	0.00851	3249	83.92	2.027	0.0495643	2	0	2	0	2	0	No	d__Bacteria;p__Proteobacteria;c__Gammaproteobacteria;o__Competibacterales;f__Competibacteraceae;g__;s__
HK-STAS-PROT-132	38	2390471	8	102285	26	29401	306961	0.57997	0.01723	2151	53.59	1.056	0.0411553	1	0	0	0	1	0	No	d__Bacteria;p__Proteobacteria;c__Gammaproteobacteria;o__Competibacterales;f__Competibacteraceae;g__;s__
HK-STAS-PROT-133	84	3743620	11	116287	37	22800	290773	0.61191	0.01928	3448	82.98	1.361	0.470751	0	0	1	0	1	0	No	d__Bacteria;p__Proteobacteria;c__Gammaproteobacteria;o__Competibacterales;f__Competibacteraceae;g__;s__
HK-STAS-PROT-134	7	4669206	1	2979502	3	677340	2979502	0.56135	0.00717	4220	95.08	1.897	0.3519	2	0	2	0	2	0	No	d__Bacteria;p__Proteobacteria;c__Gammaproteobacteria;o__Competibacterales;f__Competibacteraceae;g__UBA2383;s__
HK-STAS-PROT-135	25	3616015	3	431971	10	82520	889515	0.55802	0.01278	3303	70.16	1.173	0.0515317	2	0	2	0	2	0	No	d__Bacteria;p__Proteobacteria;c__Gammaproteobacteria;o__Competibacterales;f__Competibacteraceae;g__UBA2383;s__
HK-STAS-PROT-136	34	2651080	5	210660	15	49273	349538	0.5616	0.01164	2306	71.23	0.574	0.0432781	1	0	1	0	1	0	No	d__Bacteria;p__Proteobacteria;c__Gammaproteobacteria;o__Competibacterales;f__Competibacteraceae;g__UBA2383;s__
HK-STAS-PROT-137	38	3755244	6	192002	22	44348	629761	0.55061	0.01612	3382	87.75	0.574	0.0272598	0	0	1	0	1	0	No	d__Bacteria;p__Proteobacteria;c__Gammaproteobacteria;o__Competibacterales;f__Competibacteraceae;g__UBA2383;s__
HK-STAS-PROT-138	13	4659778	4	626237	8	310999	849138	0.69208	0.00924	4157	90.43	4.588	0.0882866	1	0	1	0	1	0	No	d__Bacteria;p__Proteobacteria;c__Gammaproteobacteria;o__Ga0077536;f__Ga0077536;g__;s__
HK-STAS-PROT-139	61	3907840	8	129972	32	36824	446452	0.60479	0.01077	3355	69.6	1.362	0.0267819	1	0	0	0	0	0	No	d__Bacteria;p__Proteobacteria;c__Gammaproteobacteria;o__Ga0077536;f__;g__;s__
HK-STAS-PROT-140	7	2687603	2	667123	5	203763	1115053	0.62431	0.00707	2511	96.26	0.574	0.13233	1	0	1	0	1	0	No	d__Bacteria;p__Proteobacteria;c__Gammaproteobacteria;o__GCA-2729495;f__GCA-2729495;g__;s__
HK-STAS-PROT-141	15	2689571	4	280650	10	115121	588555	0.65413	0.00804	2469	85.59	0.117	0.587255	0	0	1	0	0	0	No	d__Bacteria;p__Proteobacteria;c__Gammaproteobacteria;o__GCF-002020875;f__GCF-002020875;g__;s__
HK-STAS-PROT-142	8	3290790	2	808062	5	367955	975765	0.6093	0.00587	3095	97.55	0.632	0.100417	1	0	1	0	1	0	No	d__Bacteria;p__Proteobacteria;c__Gammaproteobacteria;o__GCF-002020875;f__GCF-002020875;g__;s__
HK-STAS-PROT-143	25	4142838	5	282615	16	75001	621944	0.71051	0.00824	3418	73.07	4.43	0.028397	1	0	1	0	1	0	No	d__Bacteria;p__Proteobacteria;c__Gammaproteobacteria;o__HK1;f__;g__;s__
HK-STAS-PROT-144	38	6318956	6	287689	20	81888	920125	0.71053	0.00611	5297	51.72	0	0.0361666	1	0	1	0	1	0	No	d__Bacteria;p__Proteobacteria;c__Gammaproteobacteria;o__HK1;f__HK1;g__;s__
HK-STAS-PROT-145	14	3668487	3	476019	7	137722	1062887	0.62203	0.00778	3259	87.77	1.835	0.188052	1	0	1	0	1	0	No	d__Bacteria;p__Proteobacteria;c__Gammaproteobacteria;o__Pseudomonadales;f__Halieaceae;g__Halioglobus;s__
HK-STAS-PROT-146	13	4711618	2	723293	6	248854	1697248	0.59502	0.01317	4166	98.21	2.705	0.136804	1	0	1	0	1	0	No	d__Bacteria;p__Proteobacteria;c__Gammaproteobacteria;o__Pseudomonadales;f__Halieaceae;g__Halioglobus;s__
HK-STAS-PROT-147	40	2935406	7	158082	20	36013	316279	0.63406	0.01481	2648	73.93	0.956	0.265639	1	0	1	0	1	0	No	d__Bacteria;p__Proteobacteria;c__Gammaproteobacteria;o__Pseudomonadales;f__Halieaceae;g__Halioglobus;s__
HK-STAS-PROT-148	35	4231464	4	411862	12	80573	732370	0.61691	0.02313	3765	84.73	2.792	0.202758	0	0	0	0	0	0	No	d__Bacteria;p__Proteobacteria;c__Gammaproteobacteria;o__Pseudomonadales;f__Halieaceae;g__Halioglobus;s__
HK-STAS-PROT-149	121	3000164	14	48553	61	12865	264004	0.63575	0.01467	2630	55.17	5.172	0.0869015	1	0	0	0	0	0	No	d__Bacteria;p__Proteobacteria;c__Gammaproteobacteria;o__Pseudomonadales;f__Halieaceae;g__;s__
HK-STAS-PROT-150	15	2686666	4	178499	11	95124	702452	0.63679	0.01538	2391	80.82	1.391	0.24556	0	0	0	0	0	0	No	d__Bacteria;p__Proteobacteria;c__Gammaproteobacteria;o__Pseudomonadales;f__Halieaceae;g__;s__
HK-STAS-PROT-151	52	2640949	6	140118	25	24261	351730	0.63569	0.01885	2316	58.05	3.347	0.0359926	0	0	0	0	0	0	No	d__Bacteria;p__Proteobacteria;c__Gammaproteobacteria;o__Pseudomonadales;f__Halieaceae;g__;s__
HK-STAS-PROT-152	19	2916166	3	272814	10	100387	1020708	0.63566	0.01654	2631	82.18	1.391	0.269031	1	0	1	0	1	0	No	d__Bacteria;p__Proteobacteria;c__Gammaproteobacteria;o__Pseudomonadales;f__Halieaceae;g__;s__
HK-STAS-PROT-153	17	3418449	4	268815	12	84979	931377	0.63359	0.01455	3020	85.52	2.297	0.0322766	1	0	1	0	1	0	No	d__Bacteria;p__Proteobacteria;c__Gammaproteobacteria;o__Pseudomonadales;f__Halieaceae;g__;s__
HK-STAS-PROT-154	24	4347748	5	404725	15	108523	622422	0.63384	0.00775	3871	62.06	0	0.0376341	0	0	0	0	0	0	No	d__Bacteria;p__Proteobacteria;c__Gammaproteobacteria;o__Pseudomonadales;f__HTCC2089;g__;s__
HK-STAS-PROT-155	42	4546167	7	175794	23	50387	516870	0.63238	0.01048	4080	76.62	1.404	0.0370963	0	0	0	0	0	0	No	d__Bacteria;p__Proteobacteria;c__Gammaproteobacteria;o__Pseudomonadales;f__HTCC2089;g__;s__
HK-STAS-PROT-156	3	3454105	1	2026570	3	680787	2026570	0.47462	0.00041	3168	98.92	1.412	0.166158	2	0	2	0	2	0	No	d__Bacteria;p__Proteobacteria;c__Gammaproteobacteria;o__Pseudomonadales;f__IMCC2047;g__;s__
HK-STAS-PROT-157	42	2664373	7	120328	20	32405	294670	0.41958	0.01956	2461	88.39	0.416	0.239447	2	0	1	0	1	0	No	d__Bacteria;p__Proteobacteria;c__Gammaproteobacteria;o__Pseudomonadales;f__Moraxellaceae;g__Agitococcus;s__
HK-STAS-PROT-158	69	2552531	5	194930	31	13465	353611	0.41958	0.01334	2342	88.39	0.416	0.232943	2	0	1	0	1	0	No	d__Bacteria;p__Proteobacteria;c__Gammaproteobacteria;o__Pseudomonadales;f__Moraxellaceae;g__Agitococcus;s__
HK-STAS-PROT-159	11	4764837	2	805825	5	343887	1886150	0.469	0.01614	4187	96.82	1.39	0.0995979	4	0	4	0	4	0	No	d__Bacteria;p__Proteobacteria;c__Gammaproteobacteria;o__Pseudomonadales;f__Oleiphilaceae;g__;s__
HK-STAS-PROT-160	10	2878749	2	623545	5	160374	1074201	0.50247	0.00886	2573	54.31	0.301	0.0575159	3	0	3	0	3	0	No	d__Bacteria;p__Proteobacteria;c__Gammaproteobacteria;o__Pseudomonadales;f__Oleiphilaceae;g__;s__
HK-STAS-PROT-161	8	3958345	3	724069	6	368213	852402	0.4954	0.0141	3454	94.39	0.071	0.0642832	4	0	4	0	4	0	No	d__Bacteria;p__Proteobacteria;c__Gammaproteobacteria;o__Pseudomonadales;f__Oleiphilaceae;g__;s__
HK-STAS-PROT-162	7	4334631	2	1150642	5	543287	1385481	0.46873	0.00759	3808	85.72	0.959	0.091462	3	0	3	0	3	0	No	d__Bacteria;p__Proteobacteria;c__Gammaproteobacteria;o__Pseudomonadales;f__Oleiphilaceae;g__;s__
HK-STAS-PROT-163	5	3109957	1	2143748	3	306707	2143748	0.4948	0.00627	2910	97.03	1.543	0.176451	1	0	1	0	1	0	No	d__Bacteria;p__Proteobacteria;c__Gammaproteobacteria;o__Pseudomonadales;f__Porticoccaceae;g__;s__
HK-STAS-PROT-164	54	2493415	3	382077	14	21960	611406	0.48942	0.0174	2346	63.2	6.622	0.098343	1	0	1	1	1	0	No	d__Bacteria;p__Proteobacteria;c__Gammaproteobacteria;o__Pseudomonadales;f__Porticoccaceae;g__;s__
HK-STAS-PROT-165	5	4765515	2	1917248	3	533456	2206352	0.56231	0.00412	4186	95.37	1.543	0.177348	2	0	2	0	2	0	No	d__Bacteria;p__Proteobacteria;c__Gammaproteobacteria;o__Pseudomonadales;f__Pseudohongiellaceae;g__;s__
HK-STAS-PROT-166	36	2495820	5	143467	18	27820	381263	0.58489	0.01615	2247	74.06	0.432	0.0425743	0	0	0	0	0	0	No	d__Bacteria;p__Proteobacteria;c__Gammaproteobacteria;o__Pseudomonadales;f__Pseudohongiellaceae;g__UBA5078;s__
HK-STAS-PROT-167	13	2978238	3	470520	8	119249	791815	0.59502	0.0097	2603	92.28	0.185	0.144359	0	0	1	0	0	0	No	d__Bacteria;p__Proteobacteria;c__Gammaproteobacteria;o__Pseudomonadales;f__Pseudohongiellaceae;g__UBA5078;s__
HK-STAS-PROT-168	8	2779859	2	633636	6	143855	943072	0.58551	0.00892	2457	90.04	0.123	0.0453943	2	0	2	0	2	0	No	d__Bacteria;p__Proteobacteria;c__Gammaproteobacteria;o__Pseudomonadales;f__Pseudohongiellaceae;g__UBA5078;s__
HK-STAS-PROT-169	37	2170280	5	126046	21	25451	405621	0.50505	0.00986	2048	53.44	0	0.0302923	1	0	1	0	1	0	No	d__Bacteria;p__Proteobacteria;c__Gammaproteobacteria;o__Pseudomonadales;f__Saccharospirillaceae;g__;s__
HK-STAS-PROT-170	32	2500052	5	140599	17	38578	343786	0.50619	0.01338	2356	76.52	0.048	0.0331331	4	0	4	0	4	0	No	d__Bacteria;p__Proteobacteria;c__Gammaproteobacteria;o__Pseudomonadales;f__Saccharospirillaceae;g__;s__
HK-STAS-PROT-171	28	2368000	6	128985	19	42788	289769	0.5072	0.01081	2258	71.31	0.216	0.03101	2	0	2	0	2	0	No	d__Bacteria;p__Proteobacteria;c__Gammaproteobacteria;o__Pseudomonadales;f__Saccharospirillaceae;g__;s__
HK-STAS-PROT-172	23	2843973	5	182820	15	47902	584005	0.6427	0.01225	2503	76.85	0.862	0.0292792	0	0	0	0	0	0	No	d__Bacteria;p__Proteobacteria;c__Gammaproteobacteria;o__Pseudomonadales;f__UBA5518;g__UBA5518;s__
HK-STAS-PROT-173	5	3701497	2	797314	4	460917	1342619	0.64285	0.0051	3290	97.03	0.864	0.0364766	1	0	2	0	2	0	No	d__Bacteria;p__Proteobacteria;c__Gammaproteobacteria;o__Pseudomonadales;f__UBA5518;g__UBA5518;s__
HK-STAS-PROT-174	9	2554818	2	499025	6	185791	891723	0.63813	0.00946	2322	92.89	0.493	0.154581	2	0	2	0	2	0	No	d__Bacteria;p__Proteobacteria;c__Gammaproteobacteria;o__Pseudomonadales;f__UBA5862;g__;s__
HK-STAS-PROT-175	36	2099737	6	147340	16	27659	256630	0.67229	0.00975	1907	66.87	1.328	0.0185089	0	1	1	0	1	0	No	d__Bacteria;p__Proteobacteria;c__Gammaproteobacteria;o__Steroidobacterales;f__Steroidobacteraceae;g__UBA964;s__
HK-STAS-PROT-176	22	2584367	5	224777	12	75116	431292	0.67003	0.01121	2288	66.37	0	0.0146027	0	0	0	0	0	0	No	d__Bacteria;p__Proteobacteria;c__Gammaproteobacteria;o__Steroidobacterales;f__Steroidobacteraceae;g__UBA964;s__
HK-STAS-PROT-177	48	2248474	8	99070	28	27732	204768	0.67334	0.01411	2019	65.68	0.724	0.0170042	0	0	1	0	0	0	No	d__Bacteria;p__Proteobacteria;c__Gammaproteobacteria;o__Steroidobacterales;f__Steroidobacteraceae;g__UBA964;s__
HK-STAS-PROT-178	30	1806060	5	131548	16	31997	297133	0.67487	0.01368	1617	51.36	1.026	0.0292868	0	0	0	0	0	0	No	d__Bacteria;p__Proteobacteria;c__Gammaproteobacteria;o__Steroidobacterales;f__Steroidobacteraceae;g__UBA964;s__
HK-STAS-PROT-179	20	3099555	2	712218	6	134841	1009859	0.66933	0.01074	2771	82.24	3.623	0.0158085	0	1	1	0	1	0	No	d__Bacteria;p__Proteobacteria;c__Gammaproteobacteria;o__Steroidobacterales;f__Steroidobacteraceae;g__UBA964;s__
HK-STAS-PROT-180	28	5171918	4	332201	16	104952	1078740	0.63972	0.00867	4059	94.08	3.321	0.161653	2	0	2	0	2	0	No	d__Bacteria;p__Proteobacteria;c__Gammaproteobacteria;o__Xanthomonadales;f__SZUA-5;g__;s__
HK-STAS-PROT-181	40	3131190	9	128927	27	38874	317602	0.64633	0.0115	2653	78.53	1.899	0.015475	2	0	2	0	2	0	No	d__Bacteria;p__Proteobacteria;c__Gammaproteobacteria;o__Xanthomonadales;f__Xanthomonadaceae;g__;s__
HK-STAS-SPIR-1	34	4406824	6	192640	23	65648	549958	0.58538	0.00356	4134	96.47	0	0.0694719	1	0	1	0	1	0	No	d__Bacteria;p__Spirochaetota;c__Leptospirae;o__Leptospirales;f__;g__;s__
HK-STAS-SPIR-2	36	3356010	5	186738	19	50332	665223	0.58453	0.00663	3179	66.47	0	0.0575687	1	0	1	0	1	0	No	d__Bacteria;p__Spirochaetota;c__Leptospirae;o__Leptospirales;f__;g__;s__
HK-STAS-SPIR-3	37	6065675	7	290537	18	146521	1159307	0.34438	0.01327	5416	97.64	0	0.119169	2	0	2	0	1	0	No	d__Bacteria;p__Spirochaetota;c__Leptospirae;o__Leptospirales;f__Leptospiraceae;g__;s__
HK-STAS-SPIR-4	25	4261352	5	351810	13	116153	642801	0.38333	0.01416	3605	94.11	0	0.10314	2	0	2	0	1	0	No	d__Bacteria;p__Spirochaetota;c__Leptospirae;o__Leptospirales;f__Leptospiraceae;g__;s__
HK-STAS-SPIR-5	11	6005344	2	1199772	6	399756	2049248	0.36725	0.00917	5278	100	0	0.124414	3	0	4	0	3	0	No	d__Bacteria;p__Spirochaetota;c__Leptospirae;o__Leptospirales;f__Leptospiraceae;g__;s__
HK-STAS-SPIR-6	33	1995505	8	95355	22	28116	172509	0.41697	0.01848	1780	81.6	0.8	0.0238446	1	0	1	0	1	0	No	d__Bacteria;p__Spirochaetota;c__Spirochaetia;o__Spirochaetales;f__;g__;s__
HK-STAS-SPIR-7	25	2614072	6	147682	16	52888	378177	0.67462	0.00978	2291	77.01	0	0.0366059	2	0	2	0	2	0	No	d__Bacteria;p__Spirochaetota;c__Spirochaetia;o__Treponematales;f__UBA12059;g__SZUA-370;s__SZUA-370
HK-STAS-THER-1	25	1594480	4	156952	13	35852	356441	0.45119	0.01762	1462	73.98	0	0.0254912	1	0	1	0	1	0	No	d__Bacteria;p__Thermotogota;c__Thermotogae;o__Petrotogales;f__Kosmotogaceae;g__Mesotoga;s__Mesotoga
HK-STAS-THER-2	15	1926814	3	277348	10	61014	395816	0.4491	0.00999	1802	90.9	0	0.0284343	1	0	1	0	1	0	No	d__Bacteria;p__Thermotogota;c__Thermotogae;o__Petrotogales;f__Kosmotogaceae;g__Mesotoga;s__Mesotoga
HK-STAS-THER-3	10	1700448	2	312175	6	84125	638162	0.30673	0.00582	1606	72.41	0	0.0225088	0	2	2	1	2	0	No	d__Bacteria;p__Thermotogota;c__Thermotogae;o__Petrotogales;f__Petrotogaceae;g__;s__
HK-STAS-THER-4	15	959292	4	83641	12	31142	201458	0.30666	0.00635	928	54.62	0	0.0172159	0	0	0	0	0	0	No	d__Bacteria;p__Thermotogota;c__Thermotogae;o__Petrotogales;f__Petrotogaceae;g__;s__
HK-STAS-UBA10199-1	20	1423791	4	156243	13	28396	307944	0.39383	0.01149	1229	55.45	0	0.0187699	0	0	0	0	0	0	No	d__Bacteria;p__UBA10199;c__UBA10199;o__;f__;g__;s__
HK-STAS-UBA10199-2	15	1786248	4	170257	11	61289	374518	0.43815	0.00596	1672	73.47	0.84	0.00919004	1	0	1	0	1	0	No	d__Bacteria;p__UBA10199;c__UBA10199;o__;f__;g__;s__
HK-STAS-UBP3-1	26	2441361	4	232180	11	85973	392463	0.41264	0.0751	1861	74.2	0.705	0.016178	1	0	1	0	1	0	No	d__Bacteria;p__UBP3;c__UBA1439;o__;f__;g__;s__
HK-STAS-UBP7_A-1	1	4112261	1	4112261	1	4112261	4112261	0.60978	0	3274	91.45	1.709	0.0168562	1	0	1	0	1	0	Yes	d__Bacteria;p__UBP7_A;c__4484-113;o__4484-113;f__;g__;s__
HK-STAS-VERR_A-1	27	1716003	3	302970	8	55543	369051	0.46898	0.00925	1598	89.86	1.351	0.0138132	1	0	1	0	1	0	No	d__Bacteria;p__Verrucomicrobiota_A;c__Chlamydiia;o__Chlamydiales;f__;g__;s__
HK-STAS-VERR_A-2	30	2423440	4	210193	17	35493	397471	0.45876	0.0169	2136	91.55	0.675	0.0362992	0	0	0	0	0	0	No	d__Bacteria;p__Verrucomicrobiota_A;c__Chlamydiia;o__Parachlamydiales;f__Criblamydiaceae;g__;s__
HK-STAS-VERR_A-3	11	1581594	3	199082	8	95312	367599	0.44699	0.01495	1436	58.62	0	0.0336235	1	0	1	0	1	0	No	d__Bacteria;p__Verrucomicrobiota_A;c__Chlamydiia;o__Parachlamydiales;f__Simkaniaceae;g__;s__
HK-STAS-VERR_A-4	3	1575896	1	936722	2	593046	936722	0.43851	0.00041	1453	89.52	0.9	0.0139071	0	0	0	0	0	0	No	d__Bacteria;p__Verrucomicrobiota_A;c__Chlamydiia;o__Parachlamydiales;f__Simkaniaceae;g__;s__
HK-STAS-VERR_A-5	11	1616904	2	641585	3	97438	726073	0.4381	0.00924	1518	93.91	0.225	0.0231618	1	0	1	0	1	0	No	d__Bacteria;p__Verrucomicrobiota_A;c__Chlamydiia;o__Parachlamydiales;f__Simkaniaceae;g__;s__
HK-STAS-VERR_A-6	28	1906990	2	482745	6	37224	696141	0.39397	0.01119	1730	93.58	0.9	0.0817046	1	0	1	0	1	0	No	d__Bacteria;p__Verrucomicrobiota_A;c__Chlamydiia;o__Parachlamydiales;f__Simkaniaceae;g__;s__
HK-STAS-VERR_A-7	33	2160491	6	124445	17	33145	363774	0.41612	0.01404	1944	80.74	0.675	0.0185712	0	0	0	0	0	0	No	d__Bacteria;p__Verrucomicrobiota_A;c__Chlamydiia;o__Parachlamydiales;f__Simkaniaceae;g__Simkania;s__Simkania
HK-STAS-VERR-1	25	3105184	7	190514	16	76999	353275	0.58652	0.00855	2486	69.76	1.38	0.0585629	1	0	1	0	1	0	No	d__Bacteria;p__Verrucomicrobiota;c__Kiritimatiellae;o__;f__;g__;s__
HK-STAS-VERR-2	17	3167253	3	326037	10	104942	824736	0.61483	0.01227	2752	79.79	0.684	0.021362	1	0	1	0	1	0	No	d__Bacteria;p__Verrucomicrobiota;c__Verrucomicrobiae;o__Opitutales;f__Opitutaceae;g__Cephaloticoccus;s__
HK-STAS-VERR-3	68	6199491	7	294077	20	81795	740222	0.66364	0.01354	4404	85.13	2.702	0.0435489	1	0	1	0	1	0	No	d__Bacteria;p__Verrucomicrobiota;c__Verrucomicrobiae;o__Pedosphaerales;f__;g__;s__
HK-STAS-VERR-4	89	7341444	9	265859	33	40500	904168	0.64846	0.01144	5428	97.97	3.378	0.139253	1	0	1	0	1	0	No	d__Bacteria;p__Verrucomicrobiota;c__Verrucomicrobiae;o__Pedosphaerales;f__;g__;s__
HK-STAS-VERR-5	103	5154969	7	244482	24	68950	559855	0.66261	0.01436	3692	72.51	2.027	0.0377706	0	0	1	0	1	0	No	d__Bacteria;p__Verrucomicrobiota;c__Verrucomicrobiae;o__Pedosphaerales;f__;g__;s__
HK-STAS-VERR-6	58	3909487	12	122126	33	32258	271582	0.63962	0.0109	3088	70.74	1.36	0.0197694	2	0	2	0	2	0	No	d__Bacteria;p__Verrucomicrobiota;c__Verrucomicrobiae;o__Verrucomicrobiales;f__Akkermansiaceae;g__UBA1315;s__
HK-STAS-VERR-7	65	4387314	10	160689	34	27598	304873	0.64066	0.00993	3526	85.29	0.68	0.0205451	1	0	1	0	1	0	No	d__Bacteria;p__Verrucomicrobiota;c__Verrucomicrobiae;o__Verrucomicrobiales;f__Akkermansiaceae;g__UBA1315;s__
HK-STAS-VERR-8	59	4464674	10	115964	34	32975	635959	0.6398	0.01037	3565	84.93	0.68	0.0206239	2	0	2	0	2	0	No	d__Bacteria;p__Verrucomicrobiota;c__Verrucomicrobiae;o__Verrucomicrobiales;f__Akkermansiaceae;g__UBA1315;s__
HK-STAS-VERR-9	12	4777549	3	728120	7	296493	954781	0.55467	0.01053	4074	98.73	2.04	0.0185706	2	0	2	0	2	0	No	d__Bacteria;p__Verrucomicrobiota;c__Verrucomicrobiae;o__Verrucomicrobiales;f__Akkermansiaceae;g__UBA985;s__
HK-STAS-VERR-10	43	4941046	8	202288	24	54552	654564	0.64692	0.01207	3779	86.05	0	0.0459814	1	0	1	0	1	0	No	d__Bacteria;p__Verrucomicrobiota;c__Verrucomicrobiae;o__Verrucomicrobiales;f__DEV007;g__;s__
HK-STAS-VERR-11	59	3521787	13	93573	35	40143	282169	0.64609	0.0122	2782	58.02	0.34	0.0351517	0	0	0	0	0	0	No	d__Bacteria;p__Verrucomicrobiota;c__Verrucomicrobiae;o__Verrucomicrobiales;f__DEV007;g__;s__
HK-STAS-VERR-12	30	5390526	5	285261	17	83403	958741	0.59848	0.01568	4214	91.83	0	0.0430838	1	0	1	0	1	0	No	d__Bacteria;p__Verrucomicrobiota;c__Verrucomicrobiae;o__Verrucomicrobiales;f__DEV007;g__;s__
HK-STAS-VERR-13	20	6538132	3	925126	9	202341	1455956	0.58281	0.00854	5104	97.27	2.04	0.0977891	2	0	2	0	2	0	No	d__Bacteria;p__Verrucomicrobiota;c__Verrucomicrobiae;o__Verrucomicrobiales;f__Verrucomicrobiaceae;g__;s__

## Sheet: S4-metabolic-reconstruction
MAGs	Organic_carbon_oxidation	Carbon_fixation	Ethanol_oxidation	Acetate_oxidation	Hydrogen_generation	Fermentation	Methanogenesis	Methanotrophy	Hydrogen_oxidation	Nitrogen_fixation	Ammonia_oxidation	Nitrite_oxidation	Nitrate_reduction	Nitrite_reduction	Nitric_oxide_reduction	Nitrous_oxide_reduction	Nitrite_ammonification	Anammox	Sulfide_oxidation	Sulfur_reduction	Sulfur_oxidation	Sulfite_oxidation	Sulfate_reduction	Sulfite_reduction	Thiosulfate_oxidation	Thiosulfate_disproportionation_1	Thiosulfate_disproportionation_2
HK-STAS-Nano-1	1	0	0	0	0	1	0	0	0	0	0	0	0	0	0	0	0	0	0	0	0	0	0	0	0	0	0
HK-STAS-Nano-2	1	0	0	0	0	1	0	0	0	0	0	0	0	0	0	0	0	0	0	0	0	0	0	0	0	0	0
HK-STAS-Nano-3	1	0	0	0	0	1	0	0	0	0	0	0	0	1	0	0	0	0	0	0	0	0	0	0	0	0	0
HK-STAS-Nano-4	1	1	0	0	0	0	0	0	0	0	0	0	0	0	0	0	0	0	0	0	0	0	0	0	0	0	0
HK-STAS-Nano-5	1	0	0	0	0	1	0	0	0	0	0	0	0	0	0	0	0	0	0	0	0	0	0	0	0	0	0
HK-STAS-AABM5-1	1	0	0	0	1	1	0	0	1	0	0	0	0	1	0	0	1	0	1	0	0	0	0	0	0	0	0
HK-STAS-AABM5-2	1	0	0	1	0	1	0	0	0	0	0	0	0	0	0	0	1	0	0	0	0	0	0	0	0	0	0
HK-STAS-AABM5-3	1	0	0	0	0	1	0	0	0	0	0	0	1	1	0	0	1	0	0	0	0	0	0	0	0	0	0
HK-STAS-AABM5-4	1	0	0	1	1	1	0	0	1	0	0	0	1	1	0	0	1	0	1	0	0	0	0	0	0	0	0
HK-STAS-ACID-1	1	0	0	1	0	1	0	0	0	0	0	0	0	0	0	0	1	0	1	0	0	0	0	0	0	0	0
HK-STAS-ACID-2	1	0	0	1	0	1	0	0	1	0	0	0	1	1	0	0	0	0	0	0	1	0	0	0	0	0	0
HK-STAS-ACID-3	1	0	0	0	1	1	0	0	1	0	0	0	1	1	0	0	0	0	0	0	1	0	0	0	0	0	0
HK-STAS-ACTI-1	1	0	0	1	0	1	0	0	0	0	0	0	0	1	0	0	0	0	0	0	1	0	0	0	0	0	0
HK-STAS-ACTI-2	1	1	0	1	0	1	0	0	0	0	0	0	0	0	0	0	0	0	0	0	1	0	0	0	0	0	0
HK-STAS-ACTI-3	1	0	0	1	0	1	0	1	0	0	0	0	0	0	0	0	0	0	1	0	1	0	0	0	0	0	0
HK-STAS-ACTI-4	1	0	0	1	0	1	0	0	0	0	0	0	0	0	0	0	0	0	0	0	1	0	0	0	0	0	0
HK-STAS-ACTI-5	1	0	0	1	0	1	0	0	0	0	0	0	0	0	0	0	0	0	0	0	1	0	0	0	0	0	0
HK-STAS-ACTI-6	1	0	0	1	0	1	0	0	0	0	0	0	0	0	0	0	0	0	0	0	0	0	0	0	0	0	0
HK-STAS-ACTI-7	1	0	0	0	0	1	0	0	0	0	0	0	0	0	0	0	0	0	0	0	1	0	0	0	0	0	0
HK-STAS-ACTI-8	1	0	0	1	0	1	0	0	0	0	0	1	0	0	0	0	1	0	0	0	1	0	0	0	0	0	0
HK-STAS-ACTI-9	1	1	0	1	0	1	0	0	0	0	0	0	1	0	0	0	0	0	1	0	1	0	0	0	0	0	0
HK-STAS-ACTI-10	1	1	0	1	1	1	0	0	1	0	0	0	0	0	0	0	0	0	0	0	1	0	0	0	0	0	0
HK-STAS-ACTI-11	1	1	0	1	0	1	0	0	1	0	0	0	0	0	0	0	0	0	0	0	1	0	0	0	0	0	0
HK-STAS-ACTI-12	1	0	0	1	0	1	0	0	0	0	0	0	0	0	1	0	1	0	0	0	1	0	0	0	0	0	0
HK-STAS-ACTI-13	1	1	0	1	0	1	0	0	1	0	0	0	1	0	0	0	0	0	1	0	0	0	0	0	0	0	0
HK-STAS-ACTI-14	1	1	0	0	0	1	0	0	0	0	0	0	0	0	0	0	0	0	0	0	0	0	0	0	0	0	0
HK-STAS-ACTI-15	1	0	0	1	0	1	0	0	1	0	0	0	1	0	0	0	0	0	0	0	0	0	0	0	0	0	0
HK-STAS-ACTI-16	1	0	0	1	0	1	0	0	1	0	0	0	1	0	0	0	0	0	0	0	0	0	0	0	0	0	0
HK-STAS-ACTI-17	1	1	0	1	0	1	0	0	1	0	0	0	1	0	0	0	0	0	0	0	0	0	0	0	0	0	0
HK-STAS-ACTI-18	1	0	0	1	1	1	0	1	1	0	0	0	0	0	0	0	1	0	1	0	0	0	0	0	0	0	0
HK-STAS-ACTI-19	1	0	0	1	0	1	0	0	0	0	0	0	0	0	1	0	1	0	0	0	0	0	0	0	0	0	0
HK-STAS-ACTI-20	1	0	0	0	0	0	0	0	0	0	0	0	0	1	0	0	0	0	1	0	0	0	0	0	0	0	0
HK-STAS-ACTI-21	1	0	0	1	0	1	0	0	0	0	0	0	1	0	1	0	0	0	0	0	0	1	1	0	0	0	1
HK-STAS-ACTI-22	1	0	0	1	0	1	0	0	0	0	0	0	1	0	0	0	0	0	1	0	0	1	1	0	0	0	0
HK-STAS-ARMA-1	1	0	0	1	0	1	0	0	0	0	0	0	0	0	0	0	1	0	0	0	0	0	0	0	0	0	0
HK-STAS-BACT-1	1	0	0	1	0	1	0	0	0	0	0	0	0	0	1	1	0	0	0	0	0	0	0	0	0	0	0
HK-STAS-BACT-2	1	0	0	0	1	0	0	0	0	0	0	0	0	0	0	0	0	0	0	0	1	0	0	0	0	0	0
HK-STAS-BACT-3	1	0	0	0	1	1	0	0	0	0	0	0	0	0	0	0	0	0	0	0	1	0	0	0	0	0	0
HK-STAS-BACT-4	1	0	0	0	1	1	0	0	0	0	0	0	0	0	1	0	0	0	0	0	0	0	0	0	0	0	0
HK-STAS-BACT-5	1	0	0	0	0	1	0	0	1	0	0	0	0	0	1	0	0	0	0	0	0	0	0	0	0	1	0
HK-STAS-BACT-6	1	0	0	1	1	1	0	0	0	0	0	0	0	0	1	0	0	0	0	0	0	0	0	0	0	0	0
HK-STAS-BACT-7	1	0	0	1	0	1	0	0	0	0	0	0	0	0	0	0	1	0	1	0	0	0	0	0	0	1	0
HK-STAS-BACT-8	1	0	0	0	0	1	0	0	0	0	0	0	0	0	0	0	1	0	0	0	0	0	0	0	0	0	0
HK-STAS-BACT-9	1	0	0	0	0	1	0	0	0	0	0	0	0	0	0	0	0	0	0	0	0	0	0	0	0	0	0
HK-STAS-BACT-10	1	0	0	0	0	1	0	0	0	0	0	0	0	0	0	0	0	0	0	0	0	0	0	0	0	0	0
HK-STAS-BACT-11	1	0	0	0	1	1	0	0	0	0	0	0	1	0	0	0	1	0	1	0	0	0	0	0	0	1	0
HK-STAS-BACT-12	1	0	0	1	0	1	0	0	0	0	0	0	0	0	0	1	0	0	0	0	1	0	0	0	0	0	0
HK-STAS-BACT-13	1	0	0	1	0	1	0	0	0	0	0	0	0	0	0	0	0	0	0	0	1	0	0	0	0	0	0
HK-STAS-BACT-14	1	0	0	1	0	1	0	0	0	0	0	0	0	0	0	1	0	0	0	0	1	0	0	0	0	0	0
HK-STAS-BACT-15	1	0	0	1	0	1	0	0	0	0	0	0	0	0	0	1	0	0	0	0	1	0	0	0	0	0	0
HK-STAS-BACT-16	1	0	0	1	0	1	0	0	0	0	0	0	0	0	0	0	0	0	0	0	1	0	0	0	0	0	0
HK-STAS-BACT-17	1	0	0	1	0	1	0	0	0	0	0	0	0	0	0	0	0	0	0	0	1	0	0	0	0	0	0
HK-STAS-BACT-18	1	0	0	0	0	1	0	0	0	0	0	0	0	0	1	0	0	0	0	0	0	0	0	0	0	0	0
HK-STAS-BACT-19	1	0	0	1	0	1	0	0	0	0	0	0	0	1	1	1	0	0	0	0	1	0	0	0	0	0	0
HK-STAS-BACT-20	1	0	0	1	0	1	0	0	0	0	0	0	0	0	0	0	0	0	1	0	1	0	0	0	0	0	0
HK-STAS-BACT-21	1	0	0	1	0	1	0	0	1	0	0	0	0	0	0	1	0	0	0	0	1	0	0	0	0	0	0
HK-STAS-BACT-22	1	1	0	1	1	1	0	0	1	0	0	0	0	0	1	1	1	0	1	0	1	0	0	0	0	0	0
HK-STAS-BACT-23	1	1	0	1	1	1	0	0	1	0	0	0	0	0	0	1	1	0	0	0	1	0	0	0	0	0	0
HK-STAS-BACT-24	1	0	0	0	0	1	0	0	1	0	0	0	0	0	0	1	0	0	1	0	1	0	0	0	0	0	0
HK-STAS-BACT-25	1	1	0	1	1	1	0	1	1	0	0	0	0	0	0	1	1	0	1	0	1	0	0	0	0	0	0
HK-STAS-BACT-26	1	1	0	1	0	1	0	0	1	0	0	0	0	0	0	1	1	0	1	0	1	0	0	0	0	1	0
HK-STAS-BACT-27	1	0	0	1	1	1	0	0	1	0	0	0	0	0	0	1	0	0	0	0	1	0	0	0	0	0	0
HK-STAS-BACT-28	1	0	0	1	1	1	0	0	1	0	0	0	0	0	0	1	0	0	0	0	1	0	0	0	0	0	0
HK-STAS-BACT-29	1	1	0	1	0	1	0	0	1	0	0	0	0	0	0	1	1	0	0	0	1	0	0	0	0	0	0
HK-STAS-BACT-30	1	1	0	1	1	1	0	0	1	0	0	0	0	0	0	1	1	0	1	0	1	0	0	0	0	1	0
HK-STAS-BACT-31	1	0	0	1	0	1	0	0	0	0	0	0	0	0	0	1	0	0	0	0	1	0	0	0	0	0	0
HK-STAS-BACT-32	1	1	0	1	1	1	0	0	1	0	0	0	0	0	0	1	1	0	0	0	1	0	0	0	0	0	0
HK-STAS-BACT-33	1	1	0	1	0	1	0	0	0	0	0	0	0	1	1	1	0	0	0	0	1	0	0	0	0	0	0
HK-STAS-BACT-34	1	0	0	1	0	1	0	0	1	0	0	0	0	0	0	1	0	0	0	0	1	0	0	0	0	0	0
HK-STAS-BACT-35	1	0	0	0	0	1	0	0	0	0	0	0	0	0	0	1	0	0	0	0	1	0	0	0	0	0	0
HK-STAS-BACT-36	1	0	0	1	1	1	0	0	1	0	0	0	0	0	0	1	0	0	0	0	1	0	0	0	0	0	0
HK-STAS-BACT-37	1	1	0	1	1	1	0	0	1	0	0	0	0	0	0	1	0	0	1	0	1	0	0	0	0	1	0
HK-STAS-BACT-38	1	0	0	1	0	1	0	0	0	0	0	0	0	0	0	1	0	0	0	0	0	0	0	0	0	0	0
HK-STAS-BACT-39	1	1	0	1	1	1	0	1	1	0	0	0	0	0	0	0	1	0	0	0	1	0	0	0	0	0	0
HK-STAS-BACT-40	1	0	0	1	0	1	0	0	1	0	0	0	0	0	0	1	0	0	0	0	1	0	0	0	0	0	0
HK-STAS-BACT-41	1	0	0	1	0	1	0	0	0	0	0	0	0	0	0	1	0	0	0	0	1	0	0	0	0	0	0
HK-STAS-BACT-42	1	0	0	1	0	1	0	0	0	0	0	0	0	0	0	1	0	0	0	0	1	0	0	0	0	0	0
HK-STAS-BACT-43	1	0	0	1	0	1	0	0	1	0	0	0	1	0	0	1	0	0	0	0	1	0	0	0	0	0	0
HK-STAS-BACT-44	1	0	0	1	0	1	0	0	0	0	0	0	1	0	0	1	0	0	1	0	1	0	0	0	0	0	0
HK-STAS-BACT-45	1	0	0	1	0	1	0	0	0	0	0	0	0	0	0	0	0	0	0	0	1	0	0	0	0	0	0
HK-STAS-BACT-46	1	0	0	1	0	1	0	0	0	0	0	0	1	0	1	1	1	0	0	0	1	0	0	0	0	0	1
HK-STAS-BACT-47	1	0	0	1	0	1	0	1	0	0	0	0	0	0	0	0	0	0	0	0	1	0	0	0	0	0	0
HK-STAS-BACT-48	1	0	0	1	0	1	0	0	0	0	0	0	1	0	1	0	0	0	0	0	1	0	0	0	0	0	0
HK-STAS-BACT-49	1	0	0	1	0	1	0	0	0	0	0	0	0	0	0	1	0	0	0	0	1	0	0	0	0	0	0
HK-STAS-BACT-50	1	0	0	0	0	1	0	0	0	0	0	0	1	1	1	0	0	0	0	0	0	0	0	0	0	0	0
HK-STAS-BACT-51	1	1	0	1	0	1	0	0	0	0	0	0	1	0	1	0	0	0	0	0	0	0	0	0	0	0	0
HK-STAS-BACT-52	1	0	0	1	0	1	0	0	0	0	0	0	0	0	0	0	0	0	0	0	0	0	0	0	0	0	0
HK-STAS-BACT-53	1	0	0	1	0	1	0	0	0	0	0	0	1	1	1	0	0	0	0	0	1	0	0	0	0	0	0
HK-STAS-BACT-54	1	0	0	1	0	1	0	0	0	0	0	0	0	1	1	0	0	0	0	0	1	0	0	0	0	0	0
HK-STAS-BACT-55	1	0	0	1	0	1	0	0	0	0	0	0	1	1	1	0	0	0	0	0	1	0	0	0	0	0	0
HK-STAS-BACT-56	1	0	0	1	0	1	0	0	0	0	0	0	0	0	0	0	0	0	0	0	0	0	0	0	0	0	0
HK-STAS-BACT-57	1	0	0	1	0	1	0	0	0	0	0	0	0	0	0	1	0	0	0	0	1	0	0	0	0	0	0
HK-STAS-BACT-58	1	0	0	1	0	1	0	0	0	0	0	0	0	0	0	0	0	0	0	0	1	0	0	0	0	0	0
HK-STAS-BACT-59	1	0	0	1	0	1	0	1	0	0	0	0	0	0	0	1	0	0	0	0	1	0	0	0	0	0	0
HK-STAS-BACT-60	1	0	0	1	0	1	0	0	0	0	0	0	0	0	0	0	0	0	0	0	1	0	0	0	0	0	0
HK-STAS-BACT-61	1	0	0	1	0	1	0	1	0	0	0	0	0	0	0	1	0	0	0	0	0	0	0	0	0	0	0
HK-STAS-BACT-62	1	0	0	1	0	1	0	1	0	0	0	0	0	0	0	1	1	0	0	0	1	0	0	0	0	0	0
HK-STAS-BACT-63	1	0	0	0	0	0	0	0	0	0	0	0	0	0	0	1	0	0	0	0	1	0	0	0	0	0	0
HK-STAS-BACT-64	1	0	0	0	0	1	0	0	0	0	0	0	1	0	0	0	0	0	1	0	0	0	0	0	0	0	0
HK-STAS-BACT-65	1	0	0	1	0	1	0	0	0	0	0	0	0	0	0	0	0	0	1	0	1	0	0	0	0	0	0
HK-STAS-BACT-66	1	0	0	1	0	1	0	0	0	0	0	0	0	0	0	0	0	0	1	0	1	0	0	0	0	0	0
HK-STAS-BACT-67	1	0	0	1	0	1	0	0	0	0	0	0	1	0	0	1	0	0	0	0	1	0	0	0	0	0	0
HK-STAS-BACT-68	1	0	0	1	0	1	0	0	0	0	0	0	0	0	0	0	0	0	0	0	1	0	0	0	0	0	0
HK-STAS-BACT-69	1	0	0	1	0	1	0	0	0	0	0	0	0	0	0	0	0	0	0	0	1	0	0	0	0	0	0
HK-STAS-BACT-70	1	0	0	1	0	1	0	0	0	0	0	0	0	0	1	0	1	0	0	0	1	0	0	0	0	0	0
HK-STAS-BACT-71	1	0	0	0	0	1	0	0	0	0	0	0	0	0	0	1	0	0	0	0	1	0	0	0	0	0	0
HK-STAS-BACT-72	1	0	0	1	0	1	0	0	0	0	0	0	0	0	0	1	0	0	0	0	1	0	0	0	0	0	0
HK-STAS-BACT-73	1	0	0	1	0	1	0	0	0	0	0	0	0	1	1	1	0	0	1	0	1	0	0	0	0	0	0
HK-STAS-BACT-74	1	0	0	0	0	0	0	0	0	0	0	0	0	0	0	1	0	0	0	0	1	0	0	0	0	0	0
HK-STAS-BACT-75	1	0	0	1	1	1	0	0	0	0	0	0	0	1	0	0	1	0	1	0	1	0	0	0	0	0	0
HK-STAS-BACT-76	1	0	0	0	1	1	0	0	0	0	0	0	0	1	0	0	1	0	0	0	1	0	0	0	0	0	0
HK-STAS-BACT-77	1	0	0	0	1	1	0	0	0	0	0	0	0	1	0	0	1	0	1	0	1	0	0	0	0	0	0
HK-STAS-BACT-78	1	0	0	1	1	1	0	0	0	0	0	0	0	1	0	1	1	0	1	0	1	0	0	0	0	1	0
HK-STAS-BACT-79	1	0	0	1	0	1	0	1	0	0	0	0	0	1	0	1	1	0	0	0	1	0	0	0	0	1	0
HK-STAS-BACT-80	1	0	0	1	0	1	0	0	0	0	0	0	0	0	0	1	1	0	0	0	0	0	0	0	0	0	0
HK-STAS-BACT-81	1	0	0	1	0	1	0	0	0	0	0	0	0	1	1	0	0	0	0	0	1	0	0	0	0	0	0
HK-STAS-BACT-82	1	0	0	1	0	1	0	0	0	0	0	0	1	0	0	0	1	0	0	0	0	0	0	0	0	0	0
HK-STAS-BDEL_A-1	1	0	0	1	0	1	0	0	0	0	0	0	1	0	0	0	0	0	0	0	1	0	0	0	0	0	1
HK-STAS-BDEL_B-1	1	0	0	0	0	1	0	1	0	0	0	0	0	0	0	0	0	0	0	0	0	0	0	0	0	0	0
HK-STAS-BDEL_B-2	1	0	0	0	0	0	0	0	0	0	0	0	0	0	0	0	0	0	0	0	0	0	0	0	0	0	0
HK-STAS-BDEL-1	1	0	0	0	0	1	0	0	0	0	0	0	0	1	1	0	0	0	0	0	1	0	0	0	0	0	0
HK-STAS-BDEL-2	1	0	0	1	0	1	0	0	0	0	0	0	0	1	1	0	0	0	0	0	1	0	0	0	0	0	1
HK-STAS-BDEL-3	1	0	0	1	0	1	0	0	0	0	0	0	1	0	1	0	0	0	1	0	1	0	0	0	0	0	1
HK-STAS-BDEL-4	1	0	0	1	0	1	0	0	0	0	0	0	0	1	1	0	0	0	1	0	1	0	0	0	0	0	1
HK-STAS-BDEL-5	1	0	0	1	0	1	0	0	0	0	0	0	1	1	0	0	0	0	0	0	1	0	0	0	0	0	0
HK-STAS-BDEL-6	1	0	0	1	0	1	0	1	0	0	0	0	0	1	0	0	0	0	0	0	1	0	0	0	0	0	0
HK-STAS-BDEL-7	1	0	0	1	0	1	0	0	0	0	0	0	0	1	1	0	0	0	1	0	1	0	0	0	0	0	0
HK-STAS-CALD-1	1	1	0	0	0	1	0	0	1	0	0	0	0	1	0	0	1	0	1	0	0	0	0	0	0	1	0
HK-STAS-CALD-2	1	0	0	0	1	1	0	1	1	0	0	0	0	0	0	1	0	0	0	0	1	0	0	0	0	1	0
HK-STAS-CALD-3	1	1	0	1	1	1	0	0	1	0	0	0	0	1	1	1	1	0	1	0	1	1	1	0	0	1	1
HK-STAS-CAMP-1	1	0	0	0	0	1	0	0	0	0	0	0	1	0	0	0	0	0	1	0	0	0	0	0	1	0	1
HK-STAS-CHLO-1	1	1	0	0	0	1	0	1	1	1	0	0	0	0	1	0	1	0	0	0	0	0	0	0	0	0	0
HK-STAS-CHLO-2	1	1	0	1	0	1	0	1	1	0	0	0	0	0	0	0	0	0	0	0	1	0	0	0	0	0	0
HK-STAS-CHLO-3	1	1	0	1	1	1	0	1	1	0	0	0	0	1	0	1	0	0	1	0	1	0	0	0	0	1	0
HK-STAS-CHLO-4	1	0	0	1	0	1	0	0	1	0	0	0	0	1	0	0	0	0	1	0	1	1	1	0	0	1	0
HK-STAS-CHLO-5	1	0	0	1	0	1	0	0	1	0	0	0	0	1	0	0	0	0	1	0	1	1	1	0	0	1	0
HK-STAS-CHLO-6	1	1	0	0	1	1	0	0	1	0	0	1	0	0	0	1	0	0	0	0	0	0	0	0	0	1	0
HK-STAS-CHLO-7	1	0	0	1	0	1	0	0	0	0	0	0	0	0	0	0	0	0	0	0	0	0	0	0	0	0	0
HK-STAS-CHLO-8	1	0	0	1	1	1	0	0	1	0	0	0	0	1	0	0	0	0	0	0	1	1	1	0	0	0	0
HK-STAS-CHLO-9	1	0	0	1	1	1	0	0	1	0	0	0	0	1	0	1	1	0	0	0	1	1	1	0	0	1	0
HK-STAS-CHLO-10	1	1	0	0	1	1	0	0	1	0	0	0	0	1	0	1	1	0	0	0	1	0	0	0	0	1	0
HK-STAS-CHLO-11	1	0	0	1	0	1	0	0	0	0	0	0	0	0	0	1	1	0	0	0	0	0	0	0	0	0	0
HK-STAS-CHLO-12	1	0	0	1	0	1	0	0	0	0	0	0	0	1	0	1	1	0	0	0	1	0	0	0	0	1	0
HK-STAS-CHLO-13	1	0	0	1	1	1	0	0	1	0	0	0	0	0	0	0	1	0	0	0	1	1	1	0	0	1	0
HK-STAS-CHLO-14	1	1	0	1	1	1	0	0	1	0	0	0	0	1	0	0	1	0	0	0	1	0	0	0	0	0	0
HK-STAS-CHLO-15	1	0	0	1	0	1	0	0	0	0	0	0	0	0	0	0	0	0	0	0	0	0	0	0	0	0	0
HK-STAS-CHLO-16	1	0	0	1	1	1	0	0	1	0	0	0	0	0	0	0	1	0	0	0	0	1	1	0	0	0	0
HK-STAS-CHLO-17	1	1	0	1	1	1	0	0	1	0	0	0	0	1	0	1	1	0	0	0	0	1	1	0	0	0	0
HK-STAS-CHLO-18	1	1	0	1	1	1	0	0	1	0	0	0	0	0	0	0	0	0	0	0	0	1	1	0	0	0	0
HK-STAS-CHLO-19	1	1	0	1	1	1	0	1	1	0	0	0	0	1	0	1	1	0	0	0	0	0	0	0	0	0	0
HK-STAS-CHLO-20	1	0	0	1	0	1	0	0	0	0	0	0	0	1	0	1	1	0	0	0	1	1	1	0	0	0	0
HK-STAS-CHLO-21	1	1	0	1	1	1	0	0	1	0	0	0	0	1	0	1	0	0	0	0	1	1	1	0	0	0	0
HK-STAS-CHLO-22	1	1	0	1	1	1	0	0	1	0	0	1	0	1	0	0	0	0	1	0	0	1	1	0	0	1	0
HK-STAS-CHLO-23	1	0	0	1	1	1	0	0	0	0	0	1	0	1	0	0	0	0	1	0	0	0	0	0	0	1	0
HK-STAS-CHLO-24	1	1	0	0	0	1	0	0	0	0	0	1	0	1	0	0	0	0	0	0	0	0	0	0	0	0	0
HK-STAS-CHLO-25	1	1	0	1	0	1	0	0	0	0	0	1	0	1	0	0	0	0	0	0	0	1	1	0	0	0	0
HK-STAS-CHLO-26	1	1	0	1	0	1	0	0	1	0	0	0	0	1	0	0	0	0	0	0	1	0	0	0	0	0	0
HK-STAS-CHLO-27	1	1	0	1	1	1	0	0	1	0	0	0	0	1	0	0	0	0	1	0	0	1	1	0	0	0	0
HK-STAS-CHLO-28	1	0	0	0	1	0	0	0	0	0	0	0	0	0	0	1	0	0	0	0	0	1	1	0	0	0	0
HK-STAS-CHLO-29	1	0	0	1	1	1	0	0	0	0	0	0	0	1	0	0	0	0	0	0	0	0	0	0	0	1	0
HK-STAS-CHLO-30	1	1	0	1	1	1	0	0	0	0	0	0	0	1	0	0	1	0	1	0	0	0	0	0	0	0	0
HK-STAS-CHLO-31	1	0	0	1	1	1	0	0	1	0	0	0	0	1	0	0	0	0	0	0	0	0	0	0	0	0	0
HK-STAS-CHLO-32	1	0	0	1	1	1	0	0	1	0	0	0	0	1	0	0	0	0	1	0	1	1	1	0	0	0	0
HK-STAS-CHLO-33	1	0	0	1	0	1	0	0	0	0	0	0	0	1	0	1	0	0	0	0	0	1	1	0	0	0	0
HK-STAS-CHLO-34	1	1	0	0	1	1	0	0	1	0	0	0	0	0	0	0	0	0	0	0	1	1	1	0	0	0	0
HK-STAS-CHLO-35	1	1	0	0	1	1	0	0	1	0	0	0	0	0	0	0	1	0	0	0	1	1	1	0	0	0	0
HK-STAS-CHLO-36	1	1	0	1	0	1	0	0	0	0	0	0	0	0	0	1	1	0	0	0	1	1	1	0	0	1	0
HK-STAS-CHLO-37	1	1	0	1	1	1	0	1	0	0	0	0	0	0	0	0	1	0	1	0	0	0	0	0	0	0	0
HK-STAS-CHLO-38	1	1	0	1	1	1	0	0	0	0	0	0	0	1	0	1	0	0	0	0	0	0	0	0	0	0	0
HK-STAS-CHLO-39	1	0	0	0	0	1	0	1	0	0	0	0	0	1	0	0	0	0	1	0	0	0	0	0	0	0	0
HK-STAS-CHLO-40	1	0	0	0	1	1	0	0	1	0	0	0	0	0	0	0	1	0	0	0	1	0	0	0	0	1	1
HK-STAS-CHLO-41	1	1	0	0	0	1	0	0	0	0	0	0	0	1	1	0	1	0	0	0	1	1	1	0	0	0	0
HK-STAS-CHLO-42	1	1	0	0	0	1	0	0	1	0	0	0	0	1	1	1	1	0	0	0	1	1	1	0	0	0	0
HK-STAS-CHLO-43	1	0	0	1	1	1	0	0	1	0	0	0	0	0	0	1	1	0	0	0	1	0	0	0	0	0	0
HK-STAS-CHLO-44	1	0	0	0	0	0	0	0	0	0	0	0	0	1	0	0	0	0	0	0	0	0	0	0	0	0	0
HK-STAS-CHLO-45	1	0	0	0	0	0	0	0	0	0	0	0	0	0	0	0	0	0	0	0	0	0	0	0	0	0	0
HK-STAS-CHLO-46	1	1	0	1	0	1	0	0	0	0	0	1	0	1	0	1	0	0	0	0	0	0	0	0	0	0	0
HK-STAS-CYAN-1	1	0	0	0	0	1	0	0	0	0	0	0	1	0	1	0	0	0	0	0	1	0	0	0	0	0	0
HK-STAS-DELO-1	1	0	0	1	1	1	0	0	0	0	0	0	0	1	1	1	1	0	1	0	0	0	0	0	0	1	0
HK-STAS-DEPE-1	1	0	0	1	0	1	0	0	0	0	0	0	0	0	0	0	0	0	0	0	0	0	0	0	0	0	0
HK-STAS-DESU-1	1	1	0	0	0	1	0	0	0	1	0	0	0	1	0	0	1	0	0	0	1	1	1	0	0	0	0
HK-STAS-DESU-2	1	1	0	0	0	1	0	0	0	1	0	0	0	0	0	0	0	0	0	0	1	1	1	0	0	0	0
HK-STAS-EISE-1	1	1	0	1	1	1	0	0	1	0	0	0	1	0	1	0	1	0	1	0	0	0	0	0	0	0	0
HK-STAS-FEN-1	1	0	0	0	0	0	0	0	0	0	0	0	0	0	0	0	0	0	1	0	1	0	0	0	0	0	0
HK-STAS-FEN-2	1	1	0	1	0	1	0	0	0	0	0	0	0	0	0	0	0	0	1	0	1	0	0	0	0	0	0
HK-STAS-FEN-3	1	0	0	1	0	1	0	0	0	0	0	0	0	0	0	1	0	0	1	0	1	0	0	0	0	0	0
HK-STAS-FIBR-1	1	1	0	0	0	0	0	0	0	1	0	0	0	0	0	0	0	0	1	0	0	0	0	0	0	0	0
HK-STAS-FIRM-1	1	0	0	0	0	1	0	0	0	0	0	0	0	0	0	0	0	0	0	0	0	0	0	1	0	0	0
HK-STAS-FIRM-2	1	0	0	0	0	0	0	0	0	0	0	0	0	0	0	0	0	0	0	0	0	0	0	0	0	0	0
HK-STAS-FIRM-3	1	0	0	0	1	0	0	0	0	0	0	0	0	0	0	0	0	0	0	0	0	0	0	0	0	0	0
HK-STAS-FIRM-4	1	0	0	0	1	0	0	0	0	0	0	0	0	0	0	0	0	0	0	0	0	0	0	0	0	0	0
HK-STAS-GEMM-1	1	0	0	1	0	1	0	0	1	0	0	0	0	1	0	0	0	0	0	0	0	0	0	0	0	0	0
HK-STAS-GEMM-2	1	0	0	1	0	1	0	0	0	0	0	0	0	1	0	1	0	0	0	0	0	0	0	0	0	0	0
HK-STAS-KRUM-1	1	0	0	1	1	1	0	0	1	0	0	0	0	1	0	0	0	0	1	0	0	0	0	0	0	0	0
HK-STAS-KRUM-2	1	0	0	1	1	1	0	0	1	0	0	0	0	1	0	0	0	0	0	0	0	0	0	0	0	0	0
HK-STAS-KSB1-1	1	0	0	1	0	1	0	0	0	0	0	0	0	1	1	1	1	0	0	0	1	1	1	0	0	0	1
HK-STAS-KSB1-2	1	1	0	1	0	1	0	0	0	0	0	0	1	0	0	0	1	0	0	0	0	0	0	0	0	1	0
HK-STAS-MYXO-1	1	0	0	1	0	1	0	0	0	0	0	0	0	1	0	0	0	0	0	0	1	0	0	0	0	0	0
HK-STAS-MYXO-2	1	0	0	0	0	0	0	0	0	0	0	0	0	0	0	0	0	0	0	0	1	0	0	0	0	0	0
HK-STAS-MYXO-3	1	0	0	1	0	1	0	0	0	0	0	0	0	0	0	0	0	0	0	0	1	0	0	0	0	0	0
HK-STAS-MYXO-4	1	0	0	0	0	0	0	0	0	0	0	0	0	0	0	0	0	0	0	0	1	0	0	0	0	0	0
HK-STAS-MYXO-5	1	0	0	0	0	1	0	0	0	0	0	0	0	0	0	0	0	0	0	0	0	0	0	0	0	0	0
HK-STAS-MYXO-6	1	0	0	1	0	1	0	0	0	0	0	0	0	1	1	0	0	0	0	0	1	0	0	0	0	1	0
HK-STAS-MYXO-7	1	0	0	1	0	1	0	1	0	0	0	0	0	0	0	0	0	0	0	0	1	0	0	0	0	0	0
HK-STAS-MYXO-8	1	0	0	1	0	1	0	0	1	0	0	0	0	1	1	0	1	0	0	0	1	0	0	0	0	0	1
HK-STAS-MYXO-9	1	0	0	0	0	1	0	0	0	0	0	0	0	0	0	0	0	0	0	0	1	0	0	0	0	0	0
HK-STAS-MYXO-10	1	0	0	1	0	1	0	0	0	0	0	0	0	1	0	0	0	0	0	0	1	0	0	0	0	0	0
HK-STAS-MYXO-11	1	0	0	1	0	1	0	0	0	0	0	0	1	0	0	0	1	0	0	0	1	1	1	0	0	1	0
HK-STAS-MYXO-12	1	0	0	1	0	1	0	0	1	0	0	0	1	1	0	1	0	0	0	0	1	1	1	0	0	0	0
HK-STAS-MYXO-13	1	0	0	0	0	1	0	0	0	0	0	0	1	1	0	1	0	0	0	0	1	0	0	0	0	0	0
HK-STAS-MYXO-14	1	0	0	1	0	1	0	0	0	0	0	0	0	0	0	0	0	0	0	0	1	0	0	0	0	0	0
HK-STAS-MYXO-15	1	1	0	1	0	1	0	0	0	0	0	0	0	0	0	0	0	0	0	0	1	0	0	0	0	0	0
HK-STAS-MYXO-16	1	1	0	1	0	1	0	0	0	0	0	0	0	0	0	0	1	0	0	0	1	0	0	0	0	0	0
HK-STAS-MYXO-17	1	1	0	1	0	1	0	0	0	1	0	0	0	0	1	0	0	0	0	0	1	0	0	0	0	0	0
HK-STAS-MYXO-18	1	0	0	0	0	0	0	0	0	0	0	0	0	1	1	0	0	0	0	0	1	0	0	0	0	0	0
HK-STAS-MYXO-19	1	0	0	0	0	0	0	0	0	0	0	0	0	0	0	0	0	0	0	0	0	0	0	0	0	0	0
HK-STAS-MYXO-20	1	0	0	1	0	1	0	0	0	0	0	0	0	0	1	0	1	0	0	0	1	0	0	0	0	0	1
HK-STAS-MYXO-21	1	1	0	1	0	1	0	0	0	0	0	0	0	1	1	0	0	0	0	0	1	0	0	0	0	1	0
HK-STAS-MYXO-22	1	0	0	1	0	1	0	0	0	0	0	0	0	0	0	0	1	0	0	0	1	0	0	0	0	0	0
HK-STAS-MYXO-23	1	1	0	0	0	1	0	0	0	0	0	0	0	0	0	0	1	0	0	0	1	0	0	0	0	0	0
HK-STAS-MYXO-24	1	1	0	1	0	1	0	0	0	0	0	0	1	1	1	0	0	0	0	0	1	0	0	0	0	0	1
HK-STAS-MYXO-25	1	1	0	1	0	1	0	0	0	0	0	0	1	1	1	0	1	0	0	0	1	0	0	0	0	0	1
HK-STAS-MYXO-26	1	0	0	1	0	1	0	0	0	0	0	0	1	1	1	0	0	0	0	0	1	0	0	0	0	0	0
HK-STAS-MYXO-27	1	0	0	1	0	1	0	0	0	0	0	0	1	1	1	0	0	0	0	0	0	0	0	0	0	0	1
HK-STAS-MYXO-28	1	1	0	0	0	0	0	1	0	0	0	0	1	1	1	0	0	0	0	0	1	0	0	0	0	0	1
HK-STAS-MYXO-29	1	1	0	1	0	1	0	0	0	1	0	0	1	1	1	0	1	0	0	0	1	0	0	0	0	0	1
HK-STAS-MYXO-30	1	1	0	1	0	1	0	0	0	0	0	0	1	1	1	0	1	0	0	0	1	0	0	0	0	0	1
HK-STAS-MYXO-31	1	1	0	0	1	1	0	1	1	0	0	0	0	0	0	0	1	0	0	0	1	0	0	0	0	0	0
HK-STAS-MYXO-32	1	0	0	1	1	1	0	0	1	0	0	0	0	0	0	0	1	0	0	0	1	0	0	0	0	0	0
HK-STAS-MYXO-33	1	0	0	0	1	1	0	0	1	1	0	0	0	1	0	0	0	0	0	0	1	0	0	0	0	0	0
HK-STAS-MYXO-34	1	1	0	1	0	1	0	0	1	0	0	0	1	1	1	1	0	0	1	0	1	0	0	0	0	0	1
HK-STAS-MYXO-35	1	0	0	1	0	1	0	0	0	0	0	0	0	0	0	0	0	0	0	0	1	0	0	0	0	0	0
HK-STAS-MYXO-36	1	0	0	1	0	1	0	0	0	1	0	0	0	1	1	0	0	0	0	0	1	1	1	0	0	0	0
HK-STAS-MYXO-37	1	0	0	0	0	0	0	0	0	0	0	0	0	0	0	0	0	0	0	0	1	1	1	0	0	0	0
HK-STAS-MYXO-38	1	0	0	1	0	1	0	0	0	0	0	0	0	0	0	0	0	0	0	0	1	0	0	0	0	0	0
HK-STAS-MYXO-39	1	0	0	1	0	1	0	0	0	0	0	0	1	1	1	0	0	0	0	0	1	1	1	0	0	0	1
HK-STAS-MYXO-40	1	1	0	0	0	1	0	0	0	0	0	0	1	0	0	0	0	0	0	0	1	0	0	0	0	0	0
HK-STAS-MYXO-41	1	0	0	1	0	1	0	1	0	0	0	0	0	0	0	0	0	0	0	0	1	0	0	0	0	0	0
HK-STAS-MYXO-42	1	0	1	1	0	1	0	0	0	0	0	0	0	0	0	0	0	0	0	0	1	1	1	0	0	0	0
HK-STAS-MYXO-43	1	0	0	1	0	1	0	0	0	0	0	0	0	0	1	0	0	0	0	0	1	1	1	0	0	0	1
HK-STAS-MYXO-44	1	0	0	1	0	1	0	0	0	0	0	0	1	1	1	0	0	0	0	0	1	1	1	0	0	0	1
HK-STAS-MYXO-45	1	1	0	1	0	1	0	0	0	0	0	0	0	0	0	0	0	0	0	0	1	0	0	0	0	0	0
HK-STAS-MYXO-46	1	0	0	0	0	1	0	0	0	0	0	0	0	0	0	0	0	0	0	0	1	1	1	0	0	0	0
HK-STAS-MYXO-47	1	0	0	0	0	1	0	0	0	0	0	0	0	1	1	0	1	0	0	0	1	0	0	0	0	0	0
HK-STAS-MYXO-48	1	0	0	1	0	1	0	1	0	0	0	0	0	0	1	1	0	0	0	0	1	0	0	0	0	1	0
HK-STAS-MYXO-49	1	0	0	1	0	1	0	0	0	0	0	0	0	0	1	0	0	0	0	0	1	0	0	0	0	0	0
HK-STAS-MYXO-50	1	0	0	1	0	1	0	1	0	0	0	0	0	0	0	0	0	0	0	0	0	0	0	0	0	0	0
HK-STAS-MYXO-51	1	0	0	1	0	1	0	0	0	0	0	0	0	1	1	0	0	0	0	0	0	1	1	0	1	0	1
HK-STAS-NITR-1	1	1	0	1	0	1	0	0	0	0	0	1	0	1	0	0	1	0	0	0	1	0	0	0	0	0	0
HK-STAS-NITR-2	1	1	0	1	1	1	0	1	0	0	0	1	0	1	0	0	1	0	0	0	1	0	0	0	0	0	0
HK-STAS-OLB16-1	1	0	0	0	0	1	0	0	0	0	0	0	0	0	0	0	0	0	0	0	1	0	0	0	0	0	1
HK-STAS-OLB16-2	1	0	0	0	0	1	0	0	0	0	0	0	0	0	0	0	0	0	0	0	0	0	0	0	0	0	0
HK-STAS-OMNI-1	1	0	0	0	1	1	0	0	1	0	0	0	0	0	0	0	0	0	0	0	1	0	0	0	0	0	1
HK-STAS-OMNI-2	1	0	0	1	0	1	0	0	0	0	0	0	0	1	0	0	0	0	0	0	1	0	0	0	0	0	1
HK-STAS-OMNI-3	1	0	0	0	0	0	0	0	0	0	0	0	0	0	1	0	1	0	0	0	0	0	0	0	0	0	1
HK-STAS-OMNI-4	1	0	0	1	0	1	0	0	0	0	0	1	1	0	0	0	1	0	0	0	1	1	1	0	0	0	1
HK-STAS-OMNI-5	1	0	0	1	0	1	0	0	0	0	0	0	1	0	1	0	0	0	0	0	1	0	0	0	0	0	1
HK-STAS-PATE-1	1	1	0	0	0	0	0	0	0	0	0	0	0	0	0	0	0	0	0	0	0	0	0	0	0	0	0
HK-STAS-PATE-2	1	0	0	0	0	0	0	0	0	0	0	0	0	0	0	0	0	0	0	0	0	0	0	0	0	0	0
HK-STAS-PATE-3	1	0	0	0	0	1	0	0	0	0	0	0	0	0	0	0	0	0	0	0	0	0	0	0	0	0	0
HK-STAS-PATE-4	1	0	0	0	0	0	0	0	0	0	0	0	0	0	0	0	0	0	0	0	0	0	0	0	0	0	0
HK-STAS-PATE-5	1	1	0	0	0	1	0	0	0	0	0	0	0	0	0	0	0	0	0	0	0	0	0	0	0	0	0
HK-STAS-PATE-6	1	1	0	0	0	1	0	0	0	0	0	0	0	0	0	0	0	0	0	0	0	0	0	0	0	0	0
HK-STAS-PATE-7	0	1	0	0	0	0	0	0	0	0	0	0	0	0	0	0	0	0	0	0	0	0	0	0	0	0	0
HK-STAS-PATE-8	0	0	0	0	0	0	0	0	0	0	0	0	0	0	0	0	0	0	0	0	0	0	0	0	0	0	0
HK-STAS-PATE-9	0	0	0	0	0	0	0	0	0	0	0	0	0	0	0	0	0	0	0	0	0	0	0	0	0	0	0
HK-STAS-PATE-10	0	0	0	0	0	0	0	0	0	0	0	0	0	0	0	0	0	0	0	0	1	0	0	0	0	0	0
HK-STAS-PATE-11	0	0	0	0	0	0	0	0	0	0	0	0	0	0	0	0	0	0	0	0	0	0	0	0	0	0	0
HK-STAS-PATE-12	1	0	0	0	0	0	0	0	0	0	0	0	0	0	0	0	0	0	0	0	1	0	0	0	0	0	0
HK-STAS-PATE-13	1	0	0	0	0	1	0	0	0	0	0	0	0	0	0	0	0	0	0	0	0	0	0	0	0	0	0
HK-STAS-PATE-14	1	0	0	0	0	0	0	0	0	0	0	0	0	0	0	0	0	0	0	0	0	0	0	0	0	0	0
HK-STAS-PATE-15	1	0	0	0	0	1	0	0	0	0	0	0	0	0	0	0	0	0	0	0	0	0	0	0	0	0	0
HK-STAS-PATE-16	1	0	0	0	0	1	0	1	0	0	0	0	0	0	0	0	0	0	0	0	0	0	0	0	0	0	0
HK-STAS-PATE-17	1	0	0	0	0	1	0	0	0	0	0	0	0	0	0	0	0	0	0	0	0	0	0	0	0	0	0
HK-STAS-PATE-18	0	0	0	0	0	0	0	0	0	0	0	0	0	0	0	0	0	0	0	0	0	0	0	0	0	0	0
HK-STAS-PATE-19	0	0	0	0	0	0	0	0	0	0	0	0	0	0	0	0	0	0	0	0	0	0	0	0	0	0	0
HK-STAS-PATE-20	1	0	0	0	0	0	0	0	0	0	0	0	0	1	0	0	0	0	0	0	0	0	0	0	0	0	0
HK-STAS-PATE-21	1	0	0	0	0	1	0	0	0	0	0	0	0	0	0	0	0	0	0	0	0	1	1	0	0	0	0
HK-STAS-PATE-22	1	0	0	0	0	1	0	0	0	0	0	0	0	1	0	0	0	0	0	0	0	0	0	0	0	0	0
HK-STAS-PATE-23	1	0	0	0	0	1	0	0	0	0	0	0	0	0	0	0	0	0	0	0	0	0	0	0	0	0	0
HK-STAS-PATE-24	1	1	0	0	0	0	0	0	0	0	0	0	0	0	0	0	0	0	0	0	0	0	0	0	0	0	0
HK-STAS-PATE-25	1	0	0	1	0	1	0	0	0	0	0	0	0	0	0	0	0	0	0	0	0	0	0	0	0	0	0
HK-STAS-PATE-26	1	0	0	0	0	1	0	0	0	0	0	0	0	0	0	0	0	0	0	0	0	0	0	0	0	0	0
HK-STAS-PATE-27	1	0	0	0	0	1	0	0	0	0	0	0	0	0	0	0	0	0	0	0	0	0	0	0	0	0	0
HK-STAS-PATE-28	1	0	0	0	0	1	0	0	0	0	0	0	0	0	0	0	0	0	0	0	1	0	0	0	0	0	0
HK-STAS-PATE-29	1	0	0	1	0	1	0	0	0	0	0	0	0	0	0	1	0	0	0	0	0	0	0	0	0	0	0
HK-STAS-PATE-30	1	0	0	0	0	1	0	0	0	0	0	0	0	0	0	0	0	0	0	0	1	0	0	0	0	0	0
HK-STAS-PATE-31	1	0	0	0	0	0	0	0	0	0	0	0	0	0	0	0	0	0	0	0	0	0	0	0	0	0	0
HK-STAS-PATE-32	1	0	0	0	0	0	0	0	0	0	0	0	0	1	0	0	0	0	0	0	1	0	0	0	0	0	0
HK-STAS-PATE-33	0	0	0	0	0	0	0	0	0	0	0	0	0	0	0	0	0	0	0	0	0	0	0	0	0	0	0
HK-STAS-PATE-34	1	0	0	0	0	0	0	0	0	0	0	0	0	0	0	0	0	0	0	0	0	0	0	0	0	0	0
HK-STAS-PATE-35	0	1	0	0	0	0	0	0	0	0	0	0	0	0	0	0	0	0	0	0	0	0	0	0	0	0	0
HK-STAS-PATE-36	1	0	0	0	0	0	0	0	0	0	0	0	0	0	0	0	0	0	0	0	0	0	0	0	0	0	0
HK-STAS-PATE-37	1	0	0	0	0	1	0	0	0	0	0	0	0	0	0	0	0	0	0	0	0	0	0	0	0	0	0
HK-STAS-PATE-38	1	0	0	0	0	1	0	0	0	0	0	0	0	0	0	0	0	0	0	0	0	0	0	0	0	0	0
HK-STAS-PATE-39	1	0	0	0	0	0	0	0	0	0	0	0	0	0	0	0	0	0	0	0	0	0	0	0	0	0	0
HK-STAS-PATE-40	1	0	0	0	0	0	0	0	0	0	0	0	0	0	0	0	0	0	0	0	0	1	1	0	0	0	0
HK-STAS-PATE-41	1	0	0	0	0	1	0	0	0	0	0	0	0	0	0	0	0	0	0	0	0	0	0	0	0	0	0
HK-STAS-PATE-42	0	0	0	0	0	0	0	0	0	0	0	0	0	0	0	0	0	0	0	0	0	0	0	0	0	0	0
HK-STAS-PATE-43	1	0	0	0	0	0	0	0	0	0	0	0	0	0	0	0	0	0	0	0	0	0	0	0	0	0	0
HK-STAS-PATE-44	0	0	0	0	0	0	0	0	0	0	0	0	0	1	0	0	0	0	0	0	0	0	0	0	0	0	0
HK-STAS-PATE-45	1	0	0	0	0	0	0	0	0	0	0	0	0	0	0	0	0	0	0	0	0	0	0	0	0	0	0
HK-STAS-PATE-46	1	0	0	0	0	0	0	0	0	0	0	0	0	0	0	0	0	0	0	0	0	0	0	0	0	0	0
HK-STAS-PATE-47	1	0	0	0	0	0	0	0	0	0	0	0	0	0	0	0	0	0	0	0	0	0	0	0	0	0	0
HK-STAS-PLAN-1	1	0	0	0	0	0	0	0	0	0	0	0	1	0	1	0	0	0	0	0	1	0	0	0	0	0	0
HK-STAS-PLAN-2	1	0	0	1	0	1	0	0	0	0	0	0	1	0	1	0	0	0	0	0	1	0	0	0	0	0	0
HK-STAS-PLAN-3	1	0	0	1	1	1	0	0	1	0	0	0	1	0	1	0	1	0	0	0	1	1	1	0	0	0	0
HK-STAS-PLAN-4	1	0	0	1	0	1	0	0	0	0	0	0	0	0	0	1	0	0	0	0	0	1	1	0	0	0	0
HK-STAS-PLAN-5	1	0	0	0	0	0	0	0	0	0	0	0	0	0	0	1	0	0	0	0	1	0	0	0	0	0	0
HK-STAS-PLAN-6	1	0	0	1	0	1	0	0	0	0	0	0	1	0	0	0	1	0	1	0	1	1	1	0	0	0	0
HK-STAS-PLAN-7	1	0	0	1	0	1	0	0	0	0	0	0	1	0	0	0	0	0	0	0	1	0	0	0	0	0	0
HK-STAS-PLAN-8	1	0	0	1	0	1	0	0	0	0	0	0	0	0	0	1	0	0	0	0	0	1	1	0	0	0	0
HK-STAS-PLAN-9	1	0	0	1	0	1	0	0	0	0	0	0	0	0	0	0	0	0	0	0	0	0	0	0	0	0	0
HK-STAS-PLAN-10	1	0	0	1	0	1	0	0	0	0	0	0	0	0	0	1	0	0	0	0	0	1	1	0	0	0	0
HK-STAS-PLAN-11	1	0	0	1	0	1	0	0	0	0	0	0	0	0	0	1	1	0	0	0	0	1	1	0	0	0	0
HK-STAS-PLAN-12	1	0	0	0	1	1	0	0	1	0	0	0	0	0	1	0	1	0	0	0	0	0	0	0	0	0	0
HK-STAS-PLAN-13	1	0	0	0	0	1	0	0	0	0	0	0	0	0	0	0	0	0	0	0	0	1	1	0	0	0	0
HK-STAS-PLAN-14	1	0	0	1	0	1	0	0	0	0	0	1	1	0	1	0	1	0	0	0	0	0	0	0	0	0	0
HK-STAS-PLAN-15	1	0	0	1	0	1	0	0	0	0	0	1	1	0	1	0	0	0	0	0	0	0	0	0	0	0	0
HK-STAS-PLAN-16	1	0	0	0	0	1	0	0	0	0	0	0	1	0	1	0	1	0	0	0	0	0	0	0	0	0	0
HK-STAS-PLAN-17	1	0	0	0	0	1	0	0	0	0	0	0	1	0	1	0	1	0	0	0	1	0	0	0	0	0	1
HK-STAS-PLAN-18	1	0	0	1	0	1	0	0	0	0	0	0	1	0	1	0	0	0	1	0	1	0	0	0	0	0	1
HK-STAS-PLAN-19	1	0	0	0	0	1	0	0	0	0	0	1	1	0	1	0	1	0	0	0	1	0	0	0	0	0	1
HK-STAS-PLAN-20	1	0	0	0	0	1	0	0	0	0	0	0	1	0	1	0	0	0	0	0	1	1	1	0	0	0	1
HK-STAS-PLAN-21	1	0	0	1	0	1	0	0	0	0	0	0	0	0	1	0	1	0	0	0	1	1	1	0	0	0	1
HK-STAS-PLAN-22	1	0	0	1	0	1	0	0	0	0	0	0	1	0	1	0	0	0	0	0	1	0	0	0	0	0	0
HK-STAS-PLAN-23	1	0	0	0	0	0	0	0	0	0	0	0	0	1	1	0	0	0	1	0	1	1	1	0	0	0	0
HK-STAS-PLAN-24	1	0	0	1	0	1	0	0	1	0	0	0	0	1	1	0	1	0	0	0	1	1	1	0	0	1	1
HK-STAS-PLAN-25	1	0	0	1	0	1	0	0	0	0	0	0	0	1	1	0	0	0	1	0	1	1	1	0	0	0	0
HK-STAS-PLAN-26	1	0	0	1	0	1	0	0	0	0	0	0	0	1	1	0	0	0	0	0	1	0	0	0	0	0	0
HK-STAS-PLAN-27	1	0	0	1	0	1	0	0	0	0	0	1	1	0	1	0	1	0	0	0	1	1	1	0	0	0	1
HK-STAS-PLAN-28	1	0	0	1	0	1	0	0	0	0	0	0	1	0	0	1	0	0	0	0	1	0	0	0	0	0	0
HK-STAS-PLAN-29	1	0	0	0	0	1	0	0	0	0	0	0	0	0	0	0	0	0	0	0	1	0	0	0	0	0	0
HK-STAS-PLAN-30	1	0	0	1	0	1	0	0	0	0	0	0	0	0	1	0	1	0	0	0	1	0	0	0	0	0	1
HK-STAS-PLAN-31	1	0	0	0	0	1	0	0	0	0	0	0	0	0	0	1	0	0	0	0	1	0	0	0	0	0	0
HK-STAS-PLAN-32	1	0	0	0	0	1	0	0	0	0	0	0	1	0	0	0	0	0	0	0	0	0	0	0	0	0	0
HK-STAS-PLAN-33	1	0	0	1	0	1	0	0	0	0	0	0	0	0	0	1	0	0	0	0	1	0	0	0	0	0	1
HK-STAS-PLAN-34	1	0	0	1	0	1	0	0	1	0	0	0	1	1	1	0	1	0	0	0	1	0	0	0	0	0	0
HK-STAS-PLAN-35	1	0	0	1	0	1	0	0	0	0	0	0	1	1	0	0	0	0	0	0	1	1	1	0	0	0	0
HK-STAS-PLAN-36	1	0	0	1	0	1	0	0	0	0	0	0	0	0	0	0	0	0	0	0	1	0	0	0	0	0	0
HK-STAS-PLAN-37	1	0	0	1	0	1	0	0	0	0	0	0	0	0	1	0	0	0	0	0	0	0	0	0	0	0	0
HK-STAS-PROT-1	1	0	0	1	0	1	0	0	1	1	0	0	0	0	0	0	1	0	0	0	0	0	0	0	0	0	0
HK-STAS-PROT-2	1	1	0	1	0	1	0	0	1	0	0	0	1	0	0	0	0	0	0	0	1	0	0	0	0	0	0
HK-STAS-PROT-3	1	1	0	1	0	1	0	0	0	0	0	0	1	1	1	0	1	0	0	0	1	0	0	0	0	0	0
HK-STAS-PROT-4	0	0	0	0	0	0	0	0	0	0	0	0	0	0	0	0	0	0	0	0	0	0	0	0	0	0	0
HK-STAS-PROT-5	1	1	0	1	0	1	0	0	0	0	0	0	1	0	0	0	0	0	1	0	1	0	0	0	0	0	1
HK-STAS-PROT-6	1	1	0	1	0	1	0	0	1	0	0	0	0	0	0	0	0	0	1	0	1	0	0	0	0	0	1
HK-STAS-PROT-7	1	0	0	1	0	1	0	0	0	0	0	0	0	0	0	0	0	0	1	0	1	0	0	0	0	0	0
HK-STAS-PROT-8	1	0	0	0	0	0	0	0	0	0	0	0	0	0	0	0	0	0	0	0	0	0	0	0	0	0	0
HK-STAS-PROT-9	0	0	0	0	0	0	0	0	0	0	0	0	0	0	0	0	0	0	0	0	0	0	0	0	0	0	0
HK-STAS-PROT-10	1	1	0	1	0	1	0	1	0	0	0	0	1	1	1	0	0	0	0	0	1	0	0	0	0	0	0
HK-STAS-PROT-11	1	0	0	1	0	1	0	0	0	0	0	0	1	1	0	0	0	0	0	0	1	0	0	0	0	0	0
HK-STAS-PROT-12	1	0	0	1	0	1	0	0	0	0	0	0	0	0	0	0	0	0	0	0	1	0	0	0	0	0	0
HK-STAS-PROT-13	1	0	0	0	0	1	0	0	0	0	0	0	0	0	0	0	0	0	1	0	0	0	0	0	0	0	0
HK-STAS-PROT-14	1	0	0	1	0	1	0	0	0	0	0	0	0	0	0	0	0	0	1	0	0	0	0	0	0	0	0
HK-STAS-PROT-15	1	0	0	0	0	0	0	0	0	0	0	0	1	0	0	0	0	0	1	0	1	0	0	0	0	0	0
HK-STAS-PROT-16	1	0	0	1	0	1	0	0	0	0	0	0	1	0	0	0	0	0	1	0	0	0	0	0	0	0	0
HK-STAS-PROT-17	1	0	0	1	0	1	0	0	0	0	0	0	1	0	0	0	0	0	1	0	1	0	0	0	0	0	0
HK-STAS-PROT-18	1	0	0	1	0	1	0	0	0	0	0	0	1	0	0	0	0	0	0	0	0	0	0	0	0	0	0
HK-STAS-PROT-19	1	0	0	1	0	1	0	0	0	0	0	0	0	0	0	0	0	0	0	0	0	0	0	0	0	0	0
HK-STAS-PROT-20	1	0	0	1	0	1	0	0	0	0	0	0	0	0	0	0	0	0	0	0	0	0	0	0	0	0	0
HK-STAS-PROT-21	1	0	0	0	0	1	0	0	0	0	0	0	0	0	0	0	0	0	0	0	0	0	0	0	0	0	0
HK-STAS-PROT-22	1	0	0	0	0	1	0	0	0	0	0	0	0	0	0	0	0	0	0	0	0	0	0	0	0	0	0
HK-STAS-PROT-23	1	0	0	1	0	1	0	0	0	0	0	0	1	0	0	1	0	0	0	0	0	0	0	0	0	0	0
HK-STAS-PROT-24	1	0	0	1	0	1	0	0	0	0	0	0	1	0	0	0	0	0	1	0	0	0	0	0	0	0	0
HK-STAS-PROT-25	1	0	0	1	0	1	0	0	0	0	0	0	1	0	0	0	0	0	1	0	0	0	0	0	0	0	0
HK-STAS-PROT-26	1	0	0	1	0	1	0	1	0	0	0	0	0	0	0	0	0	0	1	0	0	0	0	0	0	0	0
HK-STAS-PROT-27	1	0	0	1	0	1	0	1	0	0	0	0	0	0	1	0	0	0	1	0	1	0	0	0	0	0	0
HK-STAS-PROT-28	1	0	0	1	0	1	0	1	0	0	0	0	0	0	0	0	0	0	0	0	1	0	0	0	0	0	0
HK-STAS-PROT-29	1	1	0	1	0	1	0	0	1	1	0	0	1	1	1	0	1	0	1	0	1	0	0	0	1	0	1
HK-STAS-PROT-30	1	1	0	1	0	1	0	0	1	0	0	0	0	0	0	0	0	0	1	0	1	0	0	0	0	0	0
HK-STAS-PROT-31	1	1	0	1	0	1	0	0	0	0	0	0	1	1	0	0	0	0	0	0	1	0	0	0	0	0	0
HK-STAS-PROT-32	1	1	0	1	0	1	0	0	1	0	0	0	0	0	0	0	0	0	0	0	1	0	0	0	0	0	0
HK-STAS-PROT-33	1	1	0	1	0	1	0	0	1	0	0	0	1	0	0	0	0	0	1	0	1	0	0	0	0	0	0
HK-STAS-PROT-34	1	1	0	1	0	1	0	0	1	0	0	0	0	1	1	0	1	0	1	0	1	1	1	0	1	0	1
HK-STAS-PROT-35	1	0	0	1	0	1	0	0	1	1	0	0	0	1	1	0	1	0	0	0	1	0	0	0	0	0	0
HK-STAS-PROT-36	1	1	0	1	0	1	0	0	1	0	0	0	1	0	0	0	1	0	0	0	1	0	0	0	0	0	0
HK-STAS-PROT-37	1	1	0	1	0	1	0	1	0	0	0	0	1	1	0	0	0	0	0	0	0	0	0	0	0	0	0
HK-STAS-PROT-38	1	1	0	1	0	1	0	0	0	0	0	0	0	0	0	0	0	0	1	0	1	0	0	0	0	0	0
HK-STAS-PROT-39	1	1	0	1	0	1	0	0	0	0	0	0	0	1	0	0	0	0	0	0	0	0	0	0	0	0	0
HK-STAS-PROT-40	1	0	0	1	0	1	0	0	1	0	0	0	0	0	1	0	0	0	0	0	0	0	0	0	1	0	1
HK-STAS-PROT-41	1	1	0	0	0	1	0	0	1	0	0	0	0	0	0	0	0	0	0	0	0	0	0	0	1	0	1
HK-STAS-PROT-42	1	1	0	1	0	1	0	0	0	0	0	0	1	0	0	0	1	0	1	0	0	0	0	0	0	0	0
HK-STAS-PROT-43	1	1	0	0	0	1	0	1	0	0	0	0	1	1	1	0	0	0	0	0	0	0	0	0	1	0	1
HK-STAS-PROT-44	1	0	0	1	0	1	0	0	1	0	0	0	1	0	0	0	1	0	0	0	1	0	0	0	1	0	1
HK-STAS-PROT-45	1	0	0	1	0	1	0	0	0	0	0	0	1	0	0	0	0	0	0	0	0	0	0	0	0	0	0
HK-STAS-PROT-46	1	1	0	1	0	1	0	0	0	0	0	0	1	0	0	0	0	0	1	0	1	0	0	0	1	0	1
HK-STAS-PROT-47	1	1	0	1	0	1	0	0	1	0	0	0	0	1	0	0	0	0	1	0	1	0	0	0	1	0	1
HK-STAS-PROT-48	1	1	0	1	0	1	0	1	0	0	0	0	1	1	0	0	0	0	0	0	1	0	0	0	1	0	1
HK-STAS-PROT-49	1	1	0	1	0	1	0	1	0	0	0	0	0	0	0	0	0	0	0	0	1	0	0	0	1	0	1
HK-STAS-PROT-50	1	1	0	0	1	1	0	0	1	0	0	0	0	1	1	0	0	0	1	0	1	0	0	0	0	0	1
HK-STAS-PROT-51	1	0	0	0	0	0	0	0	0	0	0	0	1	0	0	0	0	0	0	0	1	0	0	0	0	0	1
HK-STAS-PROT-52	1	1	0	1	0	1	0	0	0	0	0	0	0	0	0	0	0	0	0	0	1	0	0	0	0	0	0
HK-STAS-PROT-53	1	1	0	0	0	1	0	0	0	0	0	0	0	0	0	0	0	0	1	0	0	1	1	0	1	0	1
HK-STAS-PROT-54	1	1	0	0	0	1	0	0	0	0	0	0	1	1	1	0	0	0	1	0	1	1	1	0	0	0	0
HK-STAS-PROT-55	1	1	0	1	0	1	0	0	0	0	0	0	1	1	0	0	1	0	1	0	1	0	0	0	0	0	0
HK-STAS-PROT-56	1	1	0	1	0	1	0	0	0	0	0	0	1	1	1	0	0	0	1	0	1	1	1	0	0	0	0
HK-STAS-PROT-57	1	1	0	1	0	1	0	1	0	0	0	0	1	0	0	0	0	0	1	0	1	1	1	0	1	0	1
HK-STAS-PROT-58	1	1	0	1	0	1	0	0	0	0	0	0	1	0	0	0	0	0	1	0	1	1	1	0	1	0	1
HK-STAS-PROT-59	1	1	0	1	0	1	0	0	0	0	0	0	1	0	0	0	0	0	1	0	1	0	0	0	1	0	1
HK-STAS-PROT-60	1	1	0	1	0	1	0	0	0	0	0	1	0	1	0	0	1	0	0	0	1	0	0	0	0	0	0
HK-STAS-PROT-61	1	0	0	1	0	1	0	0	0	0	0	0	0	1	1	0	0	0	0	0	0	0	0	0	1	0	1
HK-STAS-PROT-62	1	1	0	1	0	1	0	0	0	0	0	0	0	1	1	0	0	0	0	0	1	0	0	0	1	0	1
HK-STAS-PROT-63	1	1	0	1	0	1	0	0	0	0	0	0	0	1	1	0	0	0	1	0	1	0	0	0	0	0	0
HK-STAS-PROT-64	1	1	0	1	0	1	0	0	1	0	0	0	0	0	1	0	0	0	0	0	0	0	0	0	0	0	0
HK-STAS-PROT-65	1	1	0	1	0	1	0	0	0	0	0	0	1	1	0	1	0	0	1	0	1	0	0	0	0	0	0
HK-STAS-PROT-66	1	1	0	1	0	1	0	0	0	0	0	0	1	1	0	1	0	0	0	0	1	1	1	0	0	0	1
HK-STAS-PROT-67	1	0	0	1	0	1	0	0	0	0	0	0	0	0	0	0	0	0	1	0	0	0	0	0	0	0	0
HK-STAS-PROT-68	1	0	0	0	0	0	0	0	0	0	0	0	0	0	0	0	0	0	0	0	1	0	0	0	0	0	0
HK-STAS-PROT-69	1	0	0	0	0	1	0	0	0	0	0	0	0	0	0	0	0	0	0	0	0	0	0	0	0	0	0
HK-STAS-PROT-70	1	0	0	0	0	1	0	0	0	0	0	0	0	0	0	0	0	0	0	0	0	0	0	0	0	0	0
HK-STAS-PROT-71	1	0	0	0	0	1	0	0	0	0	0	0	0	0	0	0	0	0	0	0	0	0	0	0	0	0	0
HK-STAS-PROT-72	1	1	0	1	0	1	0	0	0	0	0	0	0	0	1	0	1	0	0	0	1	0	0	0	0	0	0
HK-STAS-PROT-73	1	0	0	1	0	1	0	0	0	0	0	0	0	0	0	0	0	0	0	0	1	0	0	0	0	0	0
HK-STAS-PROT-74	1	0	0	1	0	1	0	0	0	0	0	0	0	0	0	0	1	0	0	0	1	0	0	0	1	0	1
HK-STAS-PROT-75	1	0	0	1	0	1	0	0	0	0	0	0	0	0	0	0	1	0	0	0	1	0	0	0	1	0	1
HK-STAS-PROT-76	1	1	0	1	0	1	0	0	0	0	0	0	1	0	1	0	0	0	1	0	1	0	0	0	0	0	0
HK-STAS-PROT-77	1	1	0	1	0	1	0	0	0	0	0	0	0	1	0	0	1	0	0	0	1	0	0	0	0	0	0
HK-STAS-PROT-78	1	0	0	1	0	1	0	0	0	0	0	0	0	0	0	0	0	0	1	0	1	0	0	0	0	0	0
HK-STAS-PROT-79	1	0	0	1	0	1	0	0	0	0	0	0	1	0	1	0	0	0	0	0	0	0	0	0	0	0	0
HK-STAS-PROT-80	1	0	0	1	0	1	0	0	0	0	0	0	1	0	0	0	0	0	0	0	1	0	0	0	0	0	0
HK-STAS-PROT-81	1	1	0	1	0	1	0	0	0	1	0	0	0	1	0	0	1	0	0	0	1	0	0	0	0	0	0
HK-STAS-PROT-82	1	0	0	0	0	0	0	0	0	0	0	0	1	0	0	0	0	0	0	0	0	0	0	0	0	0	0
HK-STAS-PROT-83	1	0	0	0	0	0	0	0	0	0	0	0	1	0	0	0	0	0	0	0	1	0	0	0	0	0	0
HK-STAS-PROT-84	1	0	0	1	0	1	0	0	0	0	0	0	1	0	0	0	0	0	1	0	1	0	0	0	0	0	0
HK-STAS-PROT-85	1	0	0	0	0	0	0	0	0	0	0	0	0	0	0	0	0	0	0	0	0	0	0	0	0	0	0
HK-STAS-PROT-86	0	0	0	0	0	0	0	0	0	0	0	0	0	0	0	0	0	0	0	0	0	0	0	0	0	0	0
HK-STAS-PROT-87	1	1	0	0	0	0	0	0	1	0	0	0	1	0	1	0	1	0	0	0	1	0	0	0	1	0	1
HK-STAS-PROT-88	1	1	0	1	0	1	0	0	0	0	0	0	1	1	1	0	1	0	1	0	1	0	0	0	1	0	1
HK-STAS-PROT-89	1	1	0	1	0	1	0	0	0	0	0	0	1	1	1	0	1	0	1	0	1	0	0	0	1	0	1
HK-STAS-PROT-90	1	1	0	1	1	1	0	0	1	0	0	0	1	1	0	0	1	0	1	0	1	0	0	0	1	0	1
HK-STAS-PROT-91	1	0	0	1	0	1	0	0	0	0	0	0	1	0	1	0	0	0	1	0	0	0	0	0	1	0	1
HK-STAS-PROT-92	1	1	0	1	1	1	0	0	1	0	0	0	1	1	0	0	1	0	0	0	1	1	1	0	0	0	1
HK-STAS-PROT-93	1	1	0	1	0	1	0	0	1	0	0	0	1	1	1	0	1	0	1	0	1	0	0	0	1	0	1
HK-STAS-PROT-94	1	1	0	1	1	1	0	0	1	0	0	0	1	1	1	0	1	0	1	0	1	0	0	0	0	0	0
HK-STAS-PROT-95	1	1	0	1	0	1	0	0	1	0	0	0	1	1	0	0	1	0	1	0	1	1	1	0	1	0	1
HK-STAS-PROT-96	1	1	0	1	1	1	0	0	1	0	0	0	1	1	1	0	1	0	1	0	1	1	1	0	1	0	1
HK-STAS-PROT-97	1	1	0	1	1	1	0	0	1	0	1	0	0	1	1	0	0	0	1	0	0	0	0	0	0	0	0
HK-STAS-PROT-98	1	1	0	1	0	1	0	0	0	0	1	0	0	1	1	0	0	0	0	0	0	0	0	0	0	0	0
HK-STAS-PROT-99	1	1	0	1	1	1	0	0	1	0	1	0	0	1	0	0	0	0	1	0	1	0	0	0	0	0	0
HK-STAS-PROT-100	1	1	0	1	0	1	0	0	0	0	1	0	0	1	1	0	0	0	0	0	1	0	0	0	0	0	0
HK-STAS-PROT-101	1	1	0	1	1	1	0	0	1	0	0	0	0	1	0	0	0	0	1	0	1	0	0	0	0	0	0
HK-STAS-PROT-102	1	1	0	0	1	1	0	0	1	0	0	0	1	1	0	0	1	0	1	0	1	0	0	0	0	0	0
HK-STAS-PROT-103	1	1	0	0	0	1	0	0	1	0	0	0	1	1	0	1	1	0	0	0	1	0	0	0	0	0	0
HK-STAS-PROT-104	1	0	0	1	1	1	0	0	1	0	0	0	1	1	1	0	1	0	0	0	0	0	0	0	0	0	0
HK-STAS-PROT-105	1	1	0	1	1	1	0	0	1	0	0	0	1	1	1	1	1	0	1	0	1	0	0	0	0	0	1
HK-STAS-PROT-106	1	1	0	1	1	1	0	1	1	1	0	0	1	1	1	0	1	0	1	0	1	0	0	0	0	0	0
HK-STAS-PROT-107	1	1	0	1	1	1	0	1	1	0	0	0	1	1	1	1	1	0	0	0	1	0	0	0	0	0	1
HK-STAS-PROT-108	1	1	0	1	1	1	0	0	1	0	0	0	0	1	1	0	1	0	1	0	1	0	0	0	1	0	1
HK-STAS-PROT-109	1	1	0	1	1	1	0	0	1	0	0	0	0	1	0	0	1	0	1	0	1	1	1	0	0	0	0
HK-STAS-PROT-110	1	1	0	1	1	1	0	1	1	0	0	0	1	1	1	0	1	0	1	0	1	0	0	0	1	0	1
HK-STAS-PROT-111	1	1	0	1	1	1	0	1	1	0	0	0	0	1	0	0	1	0	1	0	1	0	0	0	1	0	1
HK-STAS-PROT-112	1	1	0	1	1	1	0	1	1	1	0	0	1	1	0	0	1	0	1	0	1	0	0	0	1	0	1
HK-STAS-PROT-113	1	1	0	1	0	1	0	0	1	0	0	0	1	1	0	1	1	0	0	0	0	1	1	0	1	0	1
HK-STAS-PROT-114	1	1	0	1	0	1	0	1	1	1	0	0	1	1	1	0	1	0	1	1	1	1	1	0	0	0	0
HK-STAS-PROT-115	1	1	0	1	0	1	0	0	1	0	0	0	1	1	1	1	1	0	0	1	1	1	1	0	1	0	1
HK-STAS-PROT-116	1	1	0	1	0	1	0	1	1	0	0	0	1	1	1	1	1	0	1	1	1	1	1	0	1	0	1
HK-STAS-PROT-117	1	1	0	0	0	1	0	1	1	0	0	0	1	1	1	0	1	0	0	1	1	1	1	0	1	0	1
HK-STAS-PROT-118	1	1	0	1	0	1	0	1	1	0	0	0	1	1	1	1	0	0	1	1	1	1	1	0	1	1	1
HK-STAS-PROT-119	1	1	0	1	0	1	0	1	1	0	0	0	0	1	0	0	1	0	1	1	1	1	1	0	1	0	1
HK-STAS-PROT-120	1	1	0	0	0	1	0	0	0	0	0	0	0	1	0	0	0	0	1	0	0	1	1	0	1	0	1
HK-STAS-PROT-121	1	1	0	1	0	1	0	1	1	0	0	0	1	1	1	1	1	0	1	1	1	1	1	0	0	1	1
HK-STAS-PROT-122	1	1	0	0	0	1	0	1	1	0	0	0	1	0	1	1	1	0	1	1	1	1	1	0	1	0	1
HK-STAS-PROT-123	1	1	0	1	0	1	0	1	1	0	0	0	1	1	0	0	1	0	1	1	1	1	1	0	1	0	1
HK-STAS-PROT-124	1	1	0	0	1	0	0	0	1	0	0	0	0	1	1	0	1	0	1	0	1	0	0	0	0	0	1
HK-STAS-PROT-125	1	1	0	0	1	1	0	0	1	1	0	0	0	1	0	1	1	0	1	0	1	1	1	0	0	0	1
HK-STAS-PROT-126	1	1	0	1	1	1	0	0	1	0	0	0	1	1	0	1	1	0	1	0	1	1	1	0	0	0	1
HK-STAS-PROT-127	1	1	0	0	0	1	0	0	1	0	0	0	1	1	0	1	1	0	0	0	1	1	1	0	0	0	0
HK-STAS-PROT-128	1	1	0	0	0	1	0	0	1	0	0	0	1	0	0	1	1	0	1	0	1	1	1	0	0	0	1
HK-STAS-PROT-129	1	1	0	1	1	1	0	0	1	0	0	0	1	1	0	1	1	0	1	0	1	1	1	0	0	0	1
HK-STAS-PROT-130	1	0	0	1	0	1	0	0	0	1	0	0	0	0	1	0	1	0	0	0	1	0	0	0	0	0	0
HK-STAS-PROT-131	1	1	0	1	0	1	0	0	1	1	0	0	0	1	1	0	1	0	0	0	1	1	1	0	0	0	0
HK-STAS-PROT-132	1	1	0	1	0	1	0	0	1	1	0	0	0	0	1	0	1	0	0	0	0	1	1	0	0	0	0
HK-STAS-PROT-133	1	1	0	1	1	1	0	0	1	1	0	0	1	0	0	0	1	0	1	0	1	1	1	0	0	0	0
HK-STAS-PROT-134	1	1	0	1	1	1	0	0	1	1	0	0	1	0	1	0	1	0	0	0	1	1	1	0	0	0	0
HK-STAS-PROT-135	1	1	0	1	0	1	0	0	0	1	0	0	0	0	1	0	0	0	0	0	1	0	0	0	0	0	0
HK-STAS-PROT-136	1	1	0	0	0	1	0	0	1	0	0	0	0	0	0	0	0	0	0	0	1	1	1	0	0	0	0
HK-STAS-PROT-137	1	1	0	1	1	1	0	0	1	1	0	0	1	0	0	0	1	0	1	0	1	0	0	0	0	0	0
HK-STAS-PROT-138	1	1	0	1	1	1	0	1	1	0	0	0	0	0	1	0	0	0	0	0	1	0	0	0	1	0	1
HK-STAS-PROT-139	1	0	0	1	1	1	0	0	1	0	0	0	0	0	1	0	1	0	0	0	1	1	1	0	0	0	0
HK-STAS-PROT-140	1	1	0	1	0	1	0	0	0	0	0	0	0	1	1	0	0	0	1	0	1	1	1	0	0	0	0
HK-STAS-PROT-141	1	1	0	1	0	1	0	0	1	0	0	0	1	0	1	0	1	0	0	1	1	1	1	0	1	0	1
HK-STAS-PROT-142	1	1	0	1	0	1	0	0	1	0	0	0	1	0	1	0	1	0	1	1	1	1	1	0	1	0	1
HK-STAS-PROT-143	1	1	0	1	0	1	0	0	0	0	0	0	0	1	1	0	0	0	0	0	1	0	0	0	0	0	0
HK-STAS-PROT-144	1	1	0	1	0	1	0	0	0	0	0	0	1	1	1	0	0	0	0	0	1	1	1	0	1	0	1
HK-STAS-PROT-145	1	0	0	1	0	1	0	0	0	0	0	0	1	1	1	0	1	0	0	0	1	1	1	0	0	0	0
HK-STAS-PROT-146	1	1	0	1	0	1	0	0	0	0	0	0	0	1	1	0	1	0	0	0	1	1	1	0	0	0	0
HK-STAS-PROT-147	1	1	0	0	0	0	0	0	0	0	0	0	0	1	0	0	1	0	0	0	1	0	0	0	0	0	0
HK-STAS-PROT-148	1	1	0	1	0	1	0	0	0	0	0	0	1	1	1	0	1	0	0	0	1	1	1	0	0	0	0
HK-STAS-PROT-149	1	1	0	1	0	1	0	1	0	0	0	0	0	0	0	0	1	0	0	0	1	0	0	0	0	0	0
HK-STAS-PROT-150	1	1	0	1	0	1	0	0	0	0	0	0	0	1	0	0	1	0	0	0	1	0	0	0	0	0	0
HK-STAS-PROT-151	1	1	0	1	0	1	0	1	0	0	0	0	0	1	0	0	0	0	0	0	1	0	0	0	0	0	0
HK-STAS-PROT-152	1	1	0	1	0	1	0	0	0	0	0	0	0	1	0	0	1	0	0	0	1	1	1	0	0	0	0
HK-STAS-PROT-153	1	1	0	1	0	1	0	1	0	0	0	0	0	1	1	0	1	0	0	0	1	1	1	0	0	0	0
HK-STAS-PROT-154	1	1	0	0	0	1	0	0	0	0	0	0	0	0	0	0	0	0	1	0	1	0	0	0	0	0	0
HK-STAS-PROT-155	1	1	0	1	0	1	0	0	0	0	0	0	0	0	0	0	1	0	1	0	1	0	0	0	0	0	0
HK-STAS-PROT-156	1	0	0	1	0	1	0	1	0	0	0	0	1	1	1	0	0	0	0	0	0	1	1	0	0	0	0
HK-STAS-PROT-157	1	0	0	1	0	1	0	0	0	0	0	0	1	0	0	0	1	0	0	0	1	0	0	0	0	0	0
HK-STAS-PROT-158	1	0	0	0	0	1	0	0	0	0	0	0	1	0	0	0	1	0	0	0	0	1	1	0	0	0	0
HK-STAS-PROT-159	1	0	0	1	0	1	0	0	0	0	0	0	1	1	1	0	1	0	0	0	0	0	0	0	0	0	0
HK-STAS-PROT-160	1	0	0	0	0	1	0	0	0	0	0	0	1	1	1	0	0	0	0	0	0	0	0	0	0	0	0
HK-STAS-PROT-161	1	0	0	1	1	1	0	0	1	0	0	0	1	1	1	0	1	0	0	0	0	0	0	0	0	0	0
HK-STAS-PROT-162	1	0	0	1	0	1	0	0	0	0	0	0	1	1	1	0	1	0	0	0	0	0	0	0	0	0	0
HK-STAS-PROT-163	1	1	0	1	0	1	0	0	0	0	0	0	1	1	0	0	1	0	1	0	1	1	1	0	0	0	0
HK-STAS-PROT-164	1	0	0	1	0	1	0	0	0	0	0	0	1	1	1	0	1	0	0	0	0	0	0	0	0	0	0
HK-STAS-PROT-165	1	1	0	1	0	1	0	0	0	0	0	0	0	0	0	0	0	0	0	0	1	0	0	0	0	0	0
HK-STAS-PROT-166	1	0	0	0	0	0	0	0	0	0	0	0	0	0	0	0	1	0	0	0	1	0	0	0	0	0	0
HK-STAS-PROT-167	1	0	0	1	0	1	0	0	0	0	0	0	0	0	1	0	0	0	0	0	1	0	0	0	0	0	0
HK-STAS-PROT-168	1	0	0	1	0	1	0	0	0	0	0	0	0	0	0	0	1	0	0	0	1	0	0	0	0	0	0
HK-STAS-PROT-169	1	0	0	0	0	0	0	0	0	0	0	0	0	1	0	0	1	0	1	0	1	0	0	0	0	0	0
HK-STAS-PROT-170	1	0	0	1	0	1	0	0	0	0	0	0	1	1	1	0	1	0	1	0	1	0	0	0	0	0	0
HK-STAS-PROT-171	1	0	0	0	0	0	0	0	0	0	0	0	1	1	1	0	1	0	1	0	1	0	0	0	0	0	0
HK-STAS-PROT-172	1	0	0	1	0	1	0	0	0	0	0	0	1	1	1	0	0	0	0	0	0	0	0	0	0	0	0
HK-STAS-PROT-173	1	0	0	1	0	1	0	0	0	0	0	0	1	1	1	0	0	0	1	0	0	1	1	0	0	0	0
HK-STAS-PROT-174	1	1	0	1	0	1	0	0	0	1	0	0	1	0	0	0	1	0	0	0	1	0	0	0	0	0	0
HK-STAS-PROT-175	1	0	0	1	0	1	0	0	0	0	0	0	0	1	0	0	0	0	0	0	0	0	0	0	0	0	0
HK-STAS-PROT-176	1	0	0	1	0	1	0	0	0	0	0	0	1	1	0	0	0	0	0	0	0	0	0	0	0	0	0
HK-STAS-PROT-177	1	0	0	0	0	0	0	0	0	0	0	0	0	0	0	0	0	0	0	0	0	0	0	0	0	0	0
HK-STAS-PROT-178	1	0	0	1	0	1	0	0	0	0	0	0	1	1	0	0	0	0	0	0	0	0	0	0	0	0	0
HK-STAS-PROT-179	1	0	0	0	0	1	0	0	0	0	0	0	1	1	0	0	0	0	0	0	0	0	0	0	1	0	1
HK-STAS-PROT-180	1	0	0	1	0	1	0	0	0	0	0	0	0	1	1	0	0	0	1	0	1	0	0	0	1	0	1
HK-STAS-PROT-181	1	0	0	1	0	1	0	0	0	0	0	0	0	1	1	0	0	0	1	0	1	0	0	0	0	0	0
HK-STAS-SPIR-1	1	0	0	1	1	1	0	0	1	0	0	0	0	1	1	0	0	0	0	0	0	0	0	0	0	0	1
HK-STAS-SPIR-2	1	0	0	1	1	1	0	0	1	0	0	0	0	1	1	0	0	0	0	0	0	0	0	0	0	0	1
HK-STAS-SPIR-3	1	0	0	1	1	1	0	0	0	0	0	0	0	0	1	0	0	0	0	0	0	0	0	0	0	1	0
HK-STAS-SPIR-4	1	1	0	1	0	1	0	0	0	0	0	0	0	1	0	1	0	0	1	0	0	0	0	0	0	0	0
HK-STAS-SPIR-5	1	0	0	1	0	1	0	0	0	0	0	0	1	1	1	1	0	0	0	0	1	0	0	0	0	1	1
HK-STAS-SPIR-6	1	0	0	0	1	1	0	1	0	0	0	0	0	0	0	0	0	0	0	0	0	0	0	0	0	0	0
HK-STAS-SPIR-7	1	0	0	0	1	1	0	0	0	0	0	0	0	0	0	0	0	0	0	0	0	0	0	0	0	0	0
HK-STAS-THER-1	1	0	0	0	0	1	0	0	0	0	0	0	0	0	0	0	0	0	0	0	0	0	0	0	0	0	0
HK-STAS-THER-2	1	0	0	0	1	1	0	0	0	0	0	0	0	0	0	0	0	0	0	0	0	0	0	0	0	0	0
HK-STAS-THER-3	1	0	0	0	0	1	0	0	0	0	0	0	0	0	0	0	0	0	0	0	0	0	0	0	0	0	0
HK-STAS-THER-4	1	0	0	0	0	0	0	0	0	0	0	0	0	0	0	0	0	0	0	0	0	0	0	0	0	0	0
HK-STAS-UBA10199-1	1	0	0	1	1	1	0	0	1	0	0	0	0	0	0	0	0	0	0	0	1	0	0	0	0	0	0
HK-STAS-UBA10199-2	1	0	0	1	0	1	0	0	0	0	0	0	1	0	1	0	0	0	0	0	0	0	0	0	0	0	1
HK-STAS-UBP3-1	1	0	0	0	0	1	0	0	0	0	0	0	0	0	0	0	0	0	0	0	1	0	0	0	0	0	0
HK-STAS-UBP7_A-1	1	0	0	1	0	1	0	0	0	0	0	0	0	0	0	1	1	0	0	0	0	0	0	0	0	0	0
HK-STAS-VERR_A-1	1	0	0	1	0	1	0	0	0	0	0	0	0	0	0	0	0	0	0	0	0	0	0	0	0	0	0
HK-STAS-VERR_A-2	1	0	0	1	0	1	0	0	0	0	0	0	0	0	0	0	0	0	0	0	1	0	0	0	0	0	0
HK-STAS-VERR_A-3	1	0	0	0	0	1	0	0	0	0	0	0	0	0	0	0	0	0	0	0	0	0	0	0	0	0	0
HK-STAS-VERR_A-4	1	0	0	0	0	0	0	0	0	0	0	0	0	0	0	0	0	0	0	0	0	0	0	0	0	0	0
HK-STAS-VERR_A-5	1	0	0	0	0	0	0	0	0	0	0	0	0	0	0	0	0	0	0	0	0	0	0	0	0	0	0
HK-STAS-VERR_A-6	1	0	0	0	0	1	0	0	0	0	0	0	0	0	0	0	0	0	0	0	0	0	0	0	0	0	0
HK-STAS-VERR_A-7	1	0	0	0	0	1	0	0	0	0	0	0	0	0	0	0	0	0	0	0	1	0	0	0	0	0	0
HK-STAS-VERR-1	1	0	0	1	1	1	0	0	1	0	0	0	0	0	0	0	1	0	1	0	0	0	0	0	0	0	0
HK-STAS-VERR-2	1	1	0	0	0	0	0	0	0	0	0	0	0	1	0	0	0	0	0	0	0	0	0	0	0	0	0
HK-STAS-VERR-3	1	0	0	1	1	1	0	0	0	1	0	0	1	1	0	0	1	0	0	0	0	0	0	0	0	0	0
HK-STAS-VERR-4	1	0	0	1	1	1	0	0	0	1	0	1	0	1	1	0	1	0	0	0	0	0	0	0	0	0	0
HK-STAS-VERR-5	1	0	0	1	1	1	0	0	0	0	0	1	1	1	0	0	1	0	0	0	0	0	0	0	0	0	0
HK-STAS-VERR-6	1	0	0	1	0	1	0	0	0	0	0	0	0	0	0	0	0	0	0	0	0	0	0	0	0	0	0
HK-STAS-VERR-7	1	0	0	0	0	1	0	0	0	0	0	0	0	0	0	0	0	0	0	0	0	0	0	0	0	1	0
HK-STAS-VERR-8	1	0	0	1	0	1	0	0	0	0	0	0	0	0	0	0	0	0	0	0	0	0	0	0	0	1	0
HK-STAS-VERR-9	1	0	0	1	1	1	0	0	0	0	0	0	1	1	1	0	1	0	0	0	0	0	0	0	0	0	1
HK-STAS-VERR-10	1	0	0	1	1	1	0	0	1	0	0	0	0	0	1	0	0	0	0	0	0	0	0	0	0	0	1
HK-STAS-VERR-11	1	0	0	1	0	1	0	0	0	0	0	0	0	0	1	0	0	0	0	0	0	0	0	0	0	0	1
HK-STAS-VERR-12	1	0	0	1	0	1	0	0	0	0	0	0	0	0	1	0	0	0	0	0	0	0	0	0	0	0	1
HK-STAS-VERR-13	1	0	0	1	0	1	0	0	0	0	0	0	0	1	1	0	0	0	1	0	0	0	0	0	0	0	1

## Sheet: S5-BGCs-profile
	BGCs
MAGs	terpene	bacteriocin	T1PKS	NRPS	NRPS-like	arylpolyene	hglE-KS	hserlactone	T3PKS	betalactone	ectoine	NAGGN	acyl_amino_acids	lassopeptide	lanthipeptide	phosphonate	resorcinol	indole	other	TfuA-related	LAP	nucleoside	thiopeptide	CDPS	ladderane	microviridin	PKS-like	siderophore	butyrolactone	cyanobactin	linaridin	oligosaccharide	PUFA	transAT-PKS	proteusin	SUM/genome	coding-length (bp)	coding-density (cluster-length/assembled_genome_size*100)	genome_length	completeness
HK-STAS-MYXO-17	5	3	2	1	5	3	1	0	1	0	0	0	0	0	0	0	0	0	0	2	0	0	1	0	0	0	2	1	0	0	0	0	0	0	0	27	795703	7.20487	11043955	89.35
HK-STAS-PROT-144	2	10	3	3	1	0	0	0	0	1	1	0	0	1	2	0	0	0	0	0	0	0	0	0	0	0	0	0	0	0	0	0	0	0	1	25	497786	7.87766	6318956	51.72
HK-STAS-MYXO-43	2	4	3	2	5	3	0	0	2	0	0	0	0	0	0	0	0	0	0	0	0	0	0	0	0	2	0	0	0	0	0	0	0	0	0	23	636625	6.14285	10363677	88.05
HK-STAS-MYXO-39	0	3	4	0	4	3	3	0	1	0	0	0	0	0	1	0	0	2	0	0	0	0	0	0	0	0	1	0	0	0	0	0	0	0	0	22	670545	8.40489	7978038	86.23
HK-STAS-MYXO-16	3	6	1	2	2	0	0	0	0	0	0	0	0	1	2	0	0	0	0	1	0	1	0	0	0	1	0	1	0	0	0	0	0	0	0	21	463902	5.23229	8866129	89.06
HK-STAS-CHLO-20	2	0	6	5	1	0	2	0	0	0	0	0	0	1	0	0	0	0	0	0	1	0	1	0	0	0	0	0	0	0	0	0	0	0	0	19	663634	11.0137	6025539	97.27
HK-STAS-MYXO-15	6	5	1	0	3	2	0	0	0	0	0	0	0	0	0	0	0	0	0	0	0	0	0	0	0	0	0	1	0	0	0	0	0	0	0	18	430742	4.91915	8756432	94.37
HK-STAS-MYXO-23	3	5	1	1	2	3	1	0	0	0	1	0	0	0	0	0	0	0	0	0	0	0	0	0	0	0	0	0	0	0	0	0	0	0	0	17	423290	4.6018	9198351	88.74
HK-STAS-MYXO-42	1	3	6	0	1	3	2	0	0	0	0	0	0	0	1	0	0	0	0	0	0	0	0	0	0	0	0	0	0	0	0	0	0	0	0	17	583383	9.6204	6064020	72.25
HK-STAS-MYXO-44	0	4	2	3	5	0	1	0	0	0	0	0	0	0	0	0	0	0	1	0	0	0	0	0	0	1	0	0	0	0	0	0	0	0	0	17	406329	5.83041	6969129	52.14
HK-STAS-MYXO-45	1	1	3	5	2	0	1	0	2	0	0	0	0	0	0	0	0	0	1	0	0	0	0	0	0	1	0	0	0	0	0	0	0	0	0	17	439990	5.12099	8591891	65.21
HK-STAS-PROT-143	1	7	2	1	1	0	0	0	0	1	1	0	0	0	1	0	0	0	0	0	0	0	0	0	0	0	0	0	0	0	0	0	0	0	0	15	370864	8.95193	4142838	73.07
HK-STAS-MYXO-14	5	5	1	0	0	2	0	0	0	0	0	0	0	0	0	0	0	0	0	0	0	0	0	0	0	0	0	1	0	0	0	0	0	0	0	14	280376	4.73026	5927280	73.68
HK-STAS-MYXO-26	1	4	1	1	1	2	2	0	1	0	1	0	0	0	0	0	0	0	0	0	0	0	0	0	0	0	0	0	0	0	0	0	0	0	0	14	365950	4.2176	8676734	81.29
HK-STAS-MYXO-11	3	2	2	1	1	2	0	0	0	0	0	0	0	1	0	0	0	0	0	0	1	0	0	0	0	0	0	0	0	0	0	0	0	0	0	13	343816	6.45176	5329030	74.79
HK-STAS-MYXO-34	2	1	2	2	3	2	0	0	1	0	0	0	0	0	0	0	0	0	0	0	0	0	0	0	0	0	0	0	0	0	0	0	0	0	0	13	427505	4.57432	9345757	86.77
HK-STAS-MYXO-9	1	2	4	2	1	0	0	0	1	0	0	0	0	0	0	0	0	0	0	0	0	0	1	0	0	1	0	0	0	0	0	0	0	0	0	13	254695	4.73125	5383249	60.28
HK-STAS-CHLO-27	1	0	1	5	0	0	1	0	0	0	0	0	0	1	3	0	0	0	0	0	0	0	0	0	0	0	0	0	0	0	0	0	0	0	0	12	372608	4.8048	7754919	97.27
HK-STAS-MYXO-24	1	2	3	0	2	2	0	0	0	0	1	0	0	0	0	0	0	0	0	0	0	0	0	0	1	0	0	0	0	0	0	0	0	0	0	12	263235	3.44185	7648062	67.33
HK-STAS-MYXO-30	0	1	1	1	2	2	1	1	1	0	1	0	0	0	0	0	1	0	0	0	0	0	0	0	0	0	0	0	0	0	0	0	0	0	0	12	411973	5.1709	7967138	92.99
HK-STAS-MYXO-38	1	2	3	0	1	1	2	0	1	0	0	0	0	0	0	0	0	1	0	0	0	0	0	0	0	0	0	0	0	0	0	0	0	0	0	12	375785	5.73466	6552869	64.19
HK-STAS-MYXO-40	2	1	2	1	1	2	1	0	0	0	0	0	0	1	0	0	0	1	0	0	0	0	0	0	0	0	0	0	0	0	0	0	0	0	0	12	370615	6.40882	5782890	58.05
HK-STAS-MYXO-47	2	1	3	2	0	2	0	0	0	0	1	0	0	0	0	0	0	0	0	0	0	1	0	0	0	0	0	0	0	0	0	0	0	0	0	12	322138	5.41779	5945927	85.64
HK-STAS-MYXO-48	3	4	1	1	0	1	0	0	0	0	1	0	0	0	0	1	0	0	0	0	0	0	0	0	0	0	0	0	0	0	0	0	0	0	0	12	300114	3.13925	9560045	95.48
HK-STAS-MYXO-49	1	1	3	2	0	2	1	0	0	0	1	0	0	0	0	0	0	0	0	0	0	1	0	0	0	0	0	0	0	0	0	0	0	0	0	12	284436	5.08705	5591376	87.31
HK-STAS-CHLO-21	3	0	2	3	1	0	0	0	0	0	0	0	0	0	0	0	0	0	0	0	1	0	1	0	0	0	0	0	0	0	0	0	0	0	0	11	222969	3.92618	5679027	70.22
HK-STAS-MYXO-22	0	4	0	0	2	1	0	0	0	0	0	0	0	0	0	0	1	3	0	0	0	0	0	0	0	0	0	0	0	0	0	0	0	0	0	11	254967	2.88842	8827227	90.32
HK-STAS-MYXO-46	2	2	3	1	0	0	1	0	2	0	0	0	0	0	0	0	0	0	0	0	0	0	0	0	0	0	0	0	0	0	0	0	0	0	0	11	323437	5.97952	5409079	76.51
HK-STAS-MYXO-8	2	3	1	1	2	0	0	0	1	0	0	0	0	0	0	0	0	0	0	0	1	0	0	0	0	0	0	0	0	0	0	0	0	0	0	11	243598	3.00412	8108789	83.41
HK-STAS-PLAN-18	3	0	2	0	2	0	0	0	1	0	1	0	0	0	0	1	0	0	0	0	0	0	0	0	0	0	0	0	0	1	0	0	0	0	0	11	316892	3.13081	10121721	98.78
HK-STAS-PLAN-31	1	2	2	1	2	2	0	0	1	0	0	0	0	0	0	0	0	0	0	0	0	0	0	0	0	0	0	0	0	0	0	0	0	0	0	11	322761	6.18409	5219217	80.68
HK-STAS-PROT-134	1	1	3	2	1	0	2	0	0	1	0	0	0	0	0	0	0	0	0	0	0	0	0	0	0	0	0	0	0	0	0	0	0	0	0	11	489125	10.4755	4669206	95.08
HK-STAS-BACT-25	3	0	1	0	0	0	1	0	1	0	0	0	1	0	1	0	0	0	0	0	0	0	0	0	0	0	1	0	0	0	0	0	0	1	0	10	287604	2.86115	10052030	92.92
HK-STAS-CHLO-22	1	1	1	4	0	0	1	0	0	0	0	0	0	1	1	0	0	0	0	0	0	0	0	0	0	0	0	0	0	0	0	0	0	0	0	10	358050	5.39312	6639015	87.27
HK-STAS-CYAN-1	2	5	0	0	2	0	1	0	0	0	0	0	0	0	0	0	0	0	0	0	0	0	0	0	0	0	0	0	0	0	0	0	0	0	0	10	229739	3.55576	6461036	96.58
HK-STAS-MYXO-10	2	2	0	1	4	0	0	1	0	0	0	0	0	0	0	0	0	0	0	0	0	0	0	0	0	0	0	0	0	0	0	0	0	0	0	10	299462	3.75336	7978514	90.83	1.95722	9518332	2544858
HK-STAS-MYXO-20	0	3	0	0	1	1	1	0	0	0	0	0	0	0	0	0	1	3	0	0	0	0	0	0	0	0	0	0	0	0	0	0	0	0	0	10	277173	3.88394	7136392	65.78
HK-STAS-MYXO-29	1	1	1	1	2	1	1	0	1	0	1	0	0	0	0	0	0	0	0	0	0	0	0	0	0	0	0	0	0	0	0	0	0	0	0	10	300422	5.20624	5770417	85.67
HK-STAS-MYXO-37	3	1	3	0	1	1	0	0	1	0	0	0	0	0	0	0	0	0	0	0	0	0	0	0	0	0	0	0	0	0	0	0	0	0	0	10	333099	7.4797	4453371	50
HK-STAS-MYXO-41	0	1	3	0	1	0	2	0	1	0	0	0	0	1	0	0	0	1	0	0	0	0	0	0	0	0	0	0	0	0	0	0	0	0	0	10	317154	4.10157	7732500	72.16
HK-STAS-MYXO-7	1	2	1	3	1	1	0	0	1	0	0	0	0	0	0	0	0	0	0	0	0	0	0	0	0	0	0	0	0	0	0	0	0	0	0	10	251810	5.58425	4509287	50.15
HK-STAS-NITR-2	4	2	0	0	1	1	0	0	0	0	0	1	0	0	0	1	0	0	0	0	0	0	0	0	0	0	0	0	0	0	0	0	0	0	0	10	226262	4.60679	4911491	95.9
HK-STAS-PROT-106	1	2	0	0	0	1	0	1	0	1	0	1	2	0	1	0	0	0	0	0	0	0	0	0	0	0	0	0	0	0	0	0	0	0	0	10	277861	6.07141	4576545	93.77
HK-STAS-PROT-126	1	2	1	0	1	0	0	0	0	2	0	0	1	0	0	1	0	0	0	1	0	0	0	0	0	0	0	0	0	0	0	0	0	0	0	10	317372	7.85329	4041264	96.28
HK-STAS-PROT-64	2	3	0	1	0	0	0	1	0	1	0	1	0	0	0	0	0	0	0	0	0	0	0	0	0	0	0	1	0	0	0	0	0	0	0	10	178013	6.9946	2545005	58.87
HK-STAS-PROT-66	2	2	0	1	1	0	0	2	0	0	0	0	0	0	0	1	0	0	0	0	0	0	0	0	0	0	0	1	0	0	0	0	0	0	0	10	216523	4.5386	4770697	87.47
HK-STAS-ACTI-10	1	1	2	1	1	0	0	0	2	0	0	1	0	0	0	0	0	0	0	0	0	0	0	0	0	0	0	0	0	0	0	0	0	0	0	9	292649	7.60693	3847137	93.2
HK-STAS-ACTI-12	0	1	2	1	2	0	0	0	1	0	0	0	0	0	1	0	0	0	0	0	0	0	0	0	0	0	1	0	0	0	0	0	0	0	0	9	289845	6.81882	4250663	83.11
HK-STAS-BACT-71	1	0	0	5	0	2	0	0	0	0	0	0	0	0	0	0	1	0	0	0	0	0	0	0	0	0	0	0	0	0	0	0	0	0	0	9	355979	12.2341	2909727	80.47
HK-STAS-CHLO-25	1	0	1	3	0	0	1	0	0	0	0	0	0	2	0	0	0	0	0	0	0	0	0	0	0	0	0	0	0	0	0	1	0	0	0	9	347665	5.24346	6630455	93.55
HK-STAS-CHLO-30	2	0	2	4	0	0	1	0	0	0	0	0	0	0	0	0	0	0	0	0	0	0	0	0	0	0	0	0	0	0	0	0	0	0	0	9	313866	6.3265	4961133	86.96
HK-STAS-PLAN-33	0	3	1	0	1	2	1	0	1	0	0	0	0	0	0	0	0	0	0	0	0	0	0	0	0	0	0	0	0	0	0	0	0	0	0	9	236961	4.16652	5687260	75
HK-STAS-PROT-110	1	1	0	0	1	0	0	1	0	1	0	1	2	0	1	0	0	0	0	0	0	0	0	0	0	0	0	0	0	0	0	0	0	0	0	9	267616	6.59649	4056947	83.92
HK-STAS-PROT-129	1	2	1	0	1	0	0	2	0	1	0	0	0	0	0	1	0	0	0	0	0	0	0	0	0	0	0	0	0	0	0	0	0	0	0	9	236318	5.20058	4544073	95.58
HK-STAS-PROT-137	1	2	1	0	1	1	1	1	0	1	0	0	0	0	0	0	0	0	0	0	0	0	0	0	0	0	0	0	0	0	0	0	0	0	0	9	208241	5.54534	3755244	87.75
HK-STAS-PROT-159	0	1	2	1	1	0	0	1	0	1	1	0	0	0	0	0	0	0	0	0	0	0	0	0	0	0	0	0	1	0	0	0	0	0	0	9	159776	3.35323	4764837	96.82
HK-STAS-PROT-162	0	1	2	1	1	0	0	1	0	1	1	0	0	0	0	0	0	0	0	0	0	0	0	0	0	0	0	0	1	0	0	0	0	0	0	9	160149	3.69464	4334631	85.72
HK-STAS-PROT-29	3	0	0	1	1	0	0	1	0	2	0	0	0	0	0	0	0	0	0	0	0	0	0	0	0	0	0	1	0	0	0	0	0	0	0	9	235421	5.48518	4291944	98.43
HK-STAS-ACID-1	1	0	0	1	2	0	0	0	0	0	1	0	0	0	0	1	1	0	0	0	0	0	0	0	0	0	0	0	0	0	1	0	0	0	0	8	237922	6.14108	3874268	54.27	5.37864
HK-STAS-ACTI-11	0	0	2	4	1	0	0	0	1	0	0	0	0	0	0	0	0	0	0	0	0	0	0	0	0	0	0	0	0	0	0	0	0	0	0	8	207056	7.53267	2748773	52.75
HK-STAS-CHLO-3	2	0	0	0	2	0	0	0	1	0	0	0	0	2	0	0	0	0	0	0	0	1	0	0	0	0	0	0	0	0	0	0	0	0	0	8	216237	2.46218	8782336	98.18
HK-STAS-MYXO-21	1	3	0	0	1	1	0	0	0	0	0	1	0	0	1	0	0	0	0	0	0	0	0	0	0	0	0	0	0	0	0	0	0	0	0	8	180831	1.89982	9518332	93.01
HK-STAS-MYXO-25	1	1	2	0	1	2	0	0	0	0	1	0	0	0	0	0	0	0	0	0	0	0	0	0	0	0	0	0	0	0	0	0	0	0	0	8	236468	2.79296	8466571	74.68
HK-STAS-MYXO-27	1	2	2	1	2	0	0	0	0	0	0	0	0	0	0	0	0	0	0	0	0	0	0	0	0	0	0	0	0	0	0	0	0	0	0	8	163911	3.32471	4930083	53.93
HK-STAS-MYXO-36	1	0	3	0	1	1	1	0	0	0	1	0	0	0	0	0	0	0	0	0	0	0	0	0	0	0	0	0	0	0	0	0	0	0	0	8	277272	5.65948	4899246	73.08
HK-STAS-PLAN-19	3	0	2	0	2	0	0	0	0	0	0	0	0	0	0	0	0	0	0	0	0	0	0	0	0	0	0	0	0	1	0	0	0	0	0	8	221375	2.92876	7558672	91.88
HK-STAS-PROT-109	2	1	0	0	1	0	0	0	0	0	0	1	2	0	0	0	0	0	0	1	0	0	0	0	0	0	0	0	0	0	0	0	0	0	0	8	194805	4.8363	4027973	60.28
HK-STAS-PROT-112	1	0	0	1	0	0	0	1	0	1	0	1	2	0	0	0	0	0	0	1	0	0	0	0	0	0	0	0	0	0	0	0	0	0	0	8	278092	5.77013	4819510	98.25
HK-STAS-PROT-131	1	2	1	2	0	1	0	0	0	0	0	1	0	0	0	0	0	0	0	0	0	0	0	0	0	0	0	0	0	0	0	0	0	0	0	8	255016	6.86446	3715017	83.92
HK-STAS-PROT-135	1	1	0	1	1	1	1	1	0	0	0	0	0	0	0	0	0	0	0	0	1	0	0	0	0	0	0	0	0	0	0	0	0	0	0	8	199638	5.52094	3616015	70.16
HK-STAS-PROT-2	2	1	1	0	0	0	0	0	0	1	1	0	0	0	0	0	1	0	0	0	0	0	0	0	0	0	0	1	0	0	0	0	0	0	0	8	186157	4.69337	3966381	96.85
HK-STAS-PROT-93	2	1	1	0	0	0	1	0	0	0	0	1	2	0	0	0	0	0	0	0	0	0	0	0	0	0	0	0	0	0	0	0	0	0	0	8	243524	6.00797	4053352	79.39
HK-STAS-ACTI-8	1	0	1	0	0	0	1	0	0	0	0	0	0	0	0	0	0	0	3	0	0	1	0	0	0	0	0	0	0	0	0	0	0	0	0	7	207106	8.13821	2544858	72.22
HK-STAS-BACT-1	0	0	1	1	1	3	0	0	0	0	0	0	0	0	0	0	1	0	0	0	0	0	0	0	0	0	0	0	0	0	0	0	0	0	0	7	204058	7.11966	2866122	97.61	3.89172
HK-STAS-BACT-24	1	1	1	1	0	0	2	0	0	0	0	0	1	0	0	0	0	0	0	0	0	0	0	0	0	0	0	0	0	0	0	0	0	0	0	7	104888	1.70879	6138162	66.41
HK-STAS-BACT-28	1	2	2	2	0	0	0	0	0	0	0	0	0	0	0	0	0	0	0	0	0	0	0	0	0	0	0	0	0	0	0	0	0	0	0	7	296507	4.13296	7174201	95.45
HK-STAS-BACT-32	2	0	1	1	0	0	1	0	0	0	0	0	1	0	0	0	0	0	0	0	0	0	0	0	0	0	0	0	0	0	0	0	1	0	0	7	202354	2.56608	7885710	96.46
HK-STAS-BACT-43	1	0	2	2	0	1	1	0	0	0	0	0	0	0	0	0	0	0	0	0	0	0	0	0	0	0	0	0	0	0	0	0	0	0	0	7	219345	2.79316	7852939	93.93
HK-STAS-BACT-61	2	0	1	1	0	2	0	0	0	0	0	0	0	0	0	0	1	0	0	0	0	0	0	0	0	0	0	0	0	0	0	0	0	0	0	7	193583	5.54279	3492519	96.23
HK-STAS-CHLO-10	2	0	0	0	2	0	1	0	0	0	0	0	0	1	1	0	0	0	0	0	0	0	0	0	0	0	0	0	0	0	0	0	0	0	0	7	186896	3.071	6085842	70.9
HK-STAS-CHLO-11	1	0	2	3	1	0	0	0	0	0	0	0	0	0	0	0	0	0	0	0	0	0	0	0	0	0	0	0	0	0	0	0	0	0	0	7	208344	2.92588	7120721	82.72
HK-STAS-CHLO-13	2	0	0	0	1	0	2	0	0	0	0	0	0	1	1	0	0	0	0	0	0	0	0	0	0	0	0	0	0	0	0	0	0	0	0	7	183938	4.44767	4135603	57.87
HK-STAS-CHLO-14	2	0	0	1	0	0	1	0	1	0	0	0	1	0	1	0	0	0	0	0	0	0	0	0	0	0	0	0	0	0	0	0	0	0	0	7	192932	3.32578	5801101	68.18
HK-STAS-CHLO-16	1	0	1	0	2	0	3	0	0	0	0	0	0	0	0	0	0	0	0	0	0	0	0	0	0	0	0	0	0	0	0	0	0	0	0	7	177623	4.71814	3764682	58.88
HK-STAS-CHLO-17	2	0	1	0	1	0	2	0	0	0	0	0	0	0	0	0	0	0	0	0	0	1	0	0	0	0	0	0	0	0	0	0	0	0	0	7	174333	3.17409	5492373	88.18
HK-STAS-CHLO-2	0	0	1	2	1	0	0	0	1	0	0	0	0	1	0	0	0	0	0	0	0	1	0	0	0	0	0	0	0	0	0	0	0	0	0	7	207164	3.35296	6178543	55.95
HK-STAS-CHLO-24	0	0	2	3	0	0	1	0	0	0	0	0	0	1	0	0	0	0	0	0	0	0	0	0	0	0	0	0	0	0	0	0	0	0	0	7	271086	5.76396	4703123	69.09
HK-STAS-CHLO-26	1	0	1	4	0	0	0	0	0	0	0	0	0	1	0	0	0	0	0	0	0	0	0	0	0	0	0	0	0	0	0	0	0	0	0	7	201364	3.92531	5129890	64.84
HK-STAS-CHLO-39	1	0	2	3	1	0	0	0	0	0	0	0	0	0	0	0	0	0	0	0	0	0	0	0	0	0	0	0	0	0	0	0	0	0	0	7	176819	3.75377	4710434	67.27
HK-STAS-MYXO-5	1	0	2	3	0	0	0	0	0	0	0	0	0	0	0	0	0	0	0	0	0	0	1	0	0	0	0	0	0	0	0	0	0	0	0	7	212332	4.84548	4382063	53.57
HK-STAS-PLAN-35	3	2	0	0	0	2	0	0	0	0	0	0	0	0	0	0	0	0	0	0	0	0	0	0	0	0	0	0	0	0	0	0	0	0	0	7	170422	4.03854	4219887	91.41
HK-STAS-PROT-108	0	1	0	0	1	0	0	1	0	1	0	1	2	0	0	0	0	0	0	0	0	0	0	0	0	0	0	0	0	0	0	0	0	0	0	7	226275	5.75103	3934510	84.42
HK-STAS-PROT-125	1	2	0	0	1	0	0	1	0	1	0	0	0	0	0	1	0	0	0	0	0	0	0	0	0	0	0	0	0	0	0	0	0	0	0	7	164113	3.93963	4165701	94.19
HK-STAS-PROT-136	1	1	1	1	1	0	1	1	0	0	0	0	0	0	0	0	0	0	0	0	0	0	0	0	0	0	0	0	0	0	0	0	0	0	0	7	142920	5.39101	2651080	71.23
HK-STAS-PROT-138	2	1	0	0	1	0	0	0	0	1	1	0	0	0	0	1	0	0	0	0	0	0	0	0	0	0	0	0	0	0	0	0	0	0	0	7	141927	3.04579	4659778	90.43
HK-STAS-PROT-44	1	2	1	0	0	0	0	1	1	0	0	1	0	0	0	0	0	0	0	0	0	0	0	0	0	0	0	0	0	0	0	0	0	0	0	7	156371	5.29971	2950559	86.54
HK-STAS-PROT-55	0	0	0	0	0	0	0	3	0	0	0	0	0	0	0	0	0	0	0	1	2	0	1	0	0	0	0	0	0	0	0	0	0	0	0	7	97848	3.11318	3143026	81.36
HK-STAS-VERR-12	3	0	2	1	0	0	0	0	0	0	0	0	0	0	0	0	0	0	0	0	0	0	0	0	1	0	0	0	0	0	0	0	0	0	0	7	173021	3.20972	5390526	91.83
HK-STAS-VERR-6	1	0	1	1	0	2	0	0	1	0	0	0	0	0	0	0	0	0	1	0	0	0	0	0	0	0	0	0	0	0	0	0	0	0	0	7	232181	5.93891	3909487	70.74
HK-STAS-BACT-16	1	0	0	0	0	4	0	0	0	0	0	0	0	0	0	0	1	0	0	0	0	0	0	0	0	0	0	0	0	0	0	0	0	0	0	6	196525	5.25158	3742207	97.83
HK-STAS-BACT-17	0	0	0	0	0	4	0	0	0	0	0	0	0	0	1	0	1	0	0	0	0	0	0	0	0	0	0	0	0	0	0	0	0	0	0	6	210691	7.06475	2982287	95.07
HK-STAS-BACT-23	2	0	1	1	0	0	1	0	0	0	0	0	0	0	1	0	0	0	0	0	0	0	0	0	0	0	0	0	0	0	0	0	0	0	0	6	162799	1.66637	9769659	100
HK-STAS-BACT-60	2	0	1	1	0	1	0	0	0	0	0	0	0	0	0	0	1	0	0	0	0	0	0	0	0	0	0	0	0	0	0	0	0	0	0	6	127942	4.1642	3072430	89.24
HK-STAS-BACT-69	1	0	0	0	0	3	0	0	0	0	0	0	0	0	0	0	1	0	1	0	0	0	0	0	0	0	0	0	0	0	0	0	0	0	0	6	195920	7.12463	2749899	59.67
HK-STAS-CALD-1	2	0	0	0	1	0	1	0	0	1	0	0	0	0	0	1	0	0	0	0	0	0	0	0	0	0	0	0	0	0	0	0	0	0	0	6	200284	5.51852	3629304	75.75
HK-STAS-CHLO-23	1	1	1	1	0	0	0	0	0	0	0	0	0	1	1	0	0	0	0	0	0	0	0	0	0	0	0	0	0	0	0	0	0	0	0	6	108362	2.27532	4762488	70.9
HK-STAS-MYXO-12	1	1	0	0	1	0	0	0	0	0	0	0	0	0	1	0	0	1	0	1	0	0	0	0	0	0	0	0	0	0	0	0	0	0	0	6	150351	1.84295	8158158	80.03
HK-STAS-MYXO-13	1	0	1	1	1	0	1	0	0	0	0	0	0	0	0	0	0	0	0	1	0	0	0	0	0	0	0	0	0	0	0	0	0	0	0	6	123824	2.1409	5783724	66.86
HK-STAS-MYXO-3	0	2	1	1	1	1	0	0	0	0	0	0	0	0	0	0	0	0	0	0	0	0	0	0	0	0	0	0	0	0	0	0	0	0	0	6	153629	4.65991	3296821	65.16
HK-STAS-MYXO-31	3	0	0	0	0	1	0	0	0	0	0	0	0	0	0	0	0	0	0	0	0	0	0	0	0	1	1	0	0	0	0	0	0	0	0	6	157344	2.62953	5983736	71.16
HK-STAS-MYXO-4	0	1	2	1	1	1	0	0	0	0	0	0	0	0	0	0	0	0	0	0	0	0	0	0	0	0	0	0	0	0	0	0	0	0	0	6	158517	4.67751	3388916	53.6
HK-STAS-MYXO-51	0	2	2	0	1	0	0	0	0	1	0	0	0	0	0	0	0	0	0	0	0	0	0	0	0	0	0	0	0	0	0	0	0	0	0	6	115086	2.17631	5288128	88.06
HK-STAS-PROT-1	1	1	0	0	2	0	0	1	1	0	0	0	0	0	0	0	0	0	0	0	0	0	0	0	0	0	0	0	0	0	0	0	0	0	0	6	170453	4.84979	3514645	58.77	3.03473
HK-STAS-PROT-107	1	0	0	0	1	0	0	1	0	1	0	1	1	0	0	0	0	0	0	0	0	0	0	0	0	0	0	0	0	0	0	0	0	0	0	6	160166	3.99213	4012043	98.02
HK-STAS-PROT-154	0	1	0	2	0	1	0	0	0	0	1	0	0	0	0	0	0	0	1	0	0	0	0	0	0	0	0	0	0	0	0	0	0	0	0	6	196383	4.51689	4347748	62.06
HK-STAS-PROT-155	0	1	0	2	0	1	0	0	0	0	1	0	0	0	0	0	0	0	1	0	0	0	0	0	0	0	0	0	0	0	0	0	0	0	0	6	223523	4.91674	4546167	76.62
HK-STAS-PROT-160	0	0	2	1	1	0	0	0	0	1	1	0	0	0	0	0	0	0	0	0	0	0	0	0	0	0	0	0	0	0	0	0	0	0	0	6	121769	4.22993	2878749	54.31
HK-STAS-PROT-163	0	1	0	0	0	2	0	1	0	1	0	0	0	0	0	0	1	0	0	0	0	0	0	0	0	0	0	0	0	0	0	0	0	0	0	6	151875	4.88351	3109957	97.03
HK-STAS-PROT-176	1	1	1	1	1	1	0	0	0	0	0	0	0	0	0	0	0	0	0	0	0	0	0	0	0	0	0	0	0	0	0	0	0	0	0	6	195781	7.57559	2584367	66.37
HK-STAS-PROT-179	1	1	1	1	1	1	0	0	0	0	0	0	0	0	0	0	0	0	0	0	0	0	0	0	0	0	0	0	0	0	0	0	0	0	0	6	200521	6.46935	3099555	82.24
HK-STAS-PROT-40	1	2	1	0	0	0	0	1	1	0	0	0	0	0	0	0	0	0	0	0	0	0	0	0	0	0	0	0	0	0	0	0	0	0	0	6	143972	6.32892	2274827	59.11
HK-STAS-PROT-46	2	1	0	0	0	0	0	1	0	2	0	0	0	0	0	0	0	0	0	0	0	0	0	0	0	0	0	0	0	0	0	0	0	0	0	6	131917	3.32872	3962992	82.54
HK-STAS-PROT-65	1	2	0	0	1	0	0	1	0	0	0	0	0	0	0	1	0	0	0	0	0	0	0	0	0	0	0	0	0	0	0	0	0	0	0	6	127319	3.66893	3470191	68.87
HK-STAS-PROT-81	1	1	0	0	0	0	0	1	0	0	1	1	0	1	0	0	0	0	0	0	0	0	0	0	0	0	0	0	0	0	0	0	0	0	0	6	87989	2.72603	3227734	95.22
HK-STAS-PROT-89	1	1	0	0	0	2	0	0	0	1	0	1	0	0	0	0	0	0	0	0	0	0	0	0	0	0	0	0	0	0	0	0	0	0	0	6	155275	4.16648	3726765	92.75
HK-STAS-PROT-92	1	0	1	0	0	0	1	0	0	0	0	1	2	0	0	0	0	0	0	0	0	0	0	0	0	0	0	0	0	0	0	0	0	0	0	6	211653	5.46637	3871912	93.06
HK-STAS-VERR-3	4	0	1	0	0	0	0	0	0	0	0	0	0	0	0	0	0	0	0	0	0	0	0	0	1	0	0	0	0	0	0	0	0	0	0	6	167276	2.69822	6199491	85.13
HK-STAS-VERR-4	4	0	0	0	0	0	0	0	0	0	0	0	0	0	0	0	0	0	0	0	0	0	0	0	1	0	0	0	0	1	0	0	0	0	0	6	127357	1.73477	7341444	97.97
HK-STAS-VERR-7	2	0	1	2	0	0	0	0	1	0	0	0	0	0	0	0	0	0	0	0	0	0	0	0	0	0	0	0	0	0	0	0	0	0	0	6	157504	3.58999	4387314	85.29
HK-STAS-BACT-22	1	1	1	1	0	0	1	0	0	0	0	0	0	0	0	0	0	0	0	0	0	0	0	0	0	0	0	0	0	0	0	0	0	0	0	5	130684	1.4769	8848509	97.47
HK-STAS-BACT-26	1	1	1	0	0	0	1	0	0	0	0	0	1	0	0	0	0	0	0	0	0	0	0	0	0	0	0	0	0	0	0	0	0	0	0	5	134270	1.69865	7904524	92.92
HK-STAS-BACT-39	1	0	1	1	0	0	1	0	0	0	0	0	0	0	0	0	0	0	0	0	0	0	0	0	0	0	0	0	0	0	0	0	1	0	0	5	135200	1.44523	9354928	98.98
HK-STAS-BACT-44	1	0	0	0	0	2	0	0	1	0	0	0	0	0	0	0	1	0	0	0	0	0	0	0	0	0	0	0	0	0	0	0	0	0	0	5	188052	6.52942	2880074	89.49
HK-STAS-BACT-47	1	1	0	1	0	0	0	0	1	0	0	0	0	0	0	0	0	0	0	0	0	0	0	0	0	0	0	0	0	0	1	0	0	0	0	5	160904	1.89815	8476869	100
HK-STAS-BACT-75	3	0	1	1	0	0	0	0	0	0	0	0	0	0	0	0	0	0	0	0	0	0	0	0	0	0	0	0	0	0	0	0	0	0	0	5	110940	2.16022	5135587	91.62
HK-STAS-BACT-81	3	1	0	0	0	0	0	0	0	1	0	0	0	0	0	0	0	0	0	0	0	0	0	0	0	0	0	0	0	0	0	0	0	0	0	5	100789	3.749	2688426	81.31
HK-STAS-BDEL-1	0	1	0	0	1	0	0	0	2	0	0	1	0	0	0	0	0	0	0	0	0	0	0	0	0	0	0	0	0	0	0	0	0	0	0	5	132195	4.97146	2659079	57.89
HK-STAS-BDEL-3	0	2	0	0	0	0	0	0	0	0	0	0	1	0	0	1	0	0	0	0	0	0	1	0	0	0	0	0	0	0	0	0	0	0	0	5	164696	4.18371	3936601	91.22
HK-STAS-CALD-3	2	0	1	1	0	0	0	0	0	0	0	0	0	0	0	1	0	0	0	0	0	0	0	0	0	0	0	0	0	0	0	0	0	0	0	5	136161	2.29271	5938859	95.53
HK-STAS-CHLO-19	1	0	1	0	1	0	1	0	0	0	0	0	0	0	0	0	0	0	0	0	0	0	0	0	0	0	0	0	0	0	0	1	0	0	0	5	101586	2.67722	3794452	71.81
HK-STAS-CHLO-29	2	0	1	1	0	0	1	0	0	0	0	0	0	0	0	0	0	0	0	0	0	0	0	0	0	0	0	0	0	0	0	0	0	0	0	5	173974	3.60958	4819787	67.84
HK-STAS-CHLO-36	1	0	1	1	0	0	1	0	0	0	0	0	0	1	0	0	0	0	0	0	0	0	0	0	0	0	0	0	0	0	0	0	0	0	0	5	142439	3.08271	4620579	94.09
HK-STAS-CHLO-38	1	0	0	2	1	0	0	0	0	0	0	0	0	0	0	0	0	1	0	0	0	0	0	0	0	0	0	0	0	0	0	0	0	0	0	5	128885	2.23704	5761401	79.09
HK-STAS-CHLO-9	1	0	0	0	2	0	2	0	0	0	0	0	0	0	0	0	0	0	0	0	0	0	0	0	0	0	0	0	0	0	0	0	0	0	0	5	202456	3.37837	5992705	84.54
HK-STAS-FIBR-1	0	1	0	2	0	0	0	1	0	0	0	0	0	0	0	0	0	0	0	0	0	1	0	0	0	0	0	0	0	0	0	0	0	0	0	5	128584	3.90536	3292501	70.32
HK-STAS-MYXO-18	1	1	0	0	0	1	0	0	0	0	0	0	0	0	0	1	0	0	0	0	0	0	0	0	1	0	0	0	0	0	0	0	0	0	0	5	156558	5.7059	2743791	93.41
HK-STAS-MYXO-35	0	1	1	1	1	0	0	0	1	0	0	0	0	0	0	0	0	0	0	0	0	0	0	0	0	0	0	0	0	0	0	0	0	0	0	5	142602	5.66994	2515055	87.58
HK-STAS-MYXO-6	2	2	0	0	1	0	0	0	0	0	0	0	0	0	0	0	0	0	0	0	0	0	0	0	0	0	0	0	0	0	0	0	0	0	0	5	80949	1.19399	6779728	77.72
HK-STAS-NITR-1	2	1	0	0	0	0	0	0	0	0	0	0	0	0	0	0	0	0	0	0	1	0	1	0	0	0	0	0	0	0	0	0	0	0	0	5	89843	3.00289	2991882	92.03
HK-STAS-PLAN-17	0	0	2	0	2	0	0	0	1	0	0	0	0	0	0	0	0	0	0	0	0	0	0	0	0	0	0	0	0	0	0	0	0	0	0	5	162980	3.45083	4722925	55.51
HK-STAS-PLAN-21	0	1	1	1	0	1	0	0	0	0	0	0	0	0	0	1	0	0	0	0	0	0	0	0	0	0	0	0	0	0	0	0	0	0	0	5	170894	3.90746	4373528	78.4
HK-STAS-PLAN-3	2	2	0	0	1	0	0	0	0	0	0	0	0	0	0	0	0	0	0	0	0	0	0	0	0	0	0	0	0	0	0	0	0	0	0	5	107425	2.30347	4663621	82.38
HK-STAS-PLAN-34	1	1	1	1	1	0	0	0	0	0	0	0	0	0	0	0	0	0	0	0	0	0	0	0	0	0	0	0	0	0	0	0	0	0	0	5	127072	2.45189	5182616	84.09
HK-STAS-PROT-101	3	1	0	0	0	0	0	0	0	0	0	0	1	0	0	0	0	0	0	0	0	0	0	0	0	0	0	0	0	0	0	0	0	0	0	5	106009	3.6135	2933692	92.7
HK-STAS-PROT-103	0	0	1	1	1	0	0	1	0	0	0	0	1	0	0	0	0	0	0	0	0	0	0	0	0	0	0	0	0	0	0	0	0	0	0	5	203073	5.29575	3834642	90.23
HK-STAS-PROT-105	1	0	0	0	0	1	0	0	0	0	0	1	2	0	0	0	0	0	0	0	0	0	0	0	0	0	0	0	0	0	0	0	0	0	0	5	195768	5.17587	3782320	92.22
HK-STAS-PROT-111	0	1	0	0	0	0	0	1	0	1	0	1	1	0	0	0	0	0	0	0	0	0	0	0	0	0	0	0	0	0	0	0	0	0	0	5	128940	4.10012	3144788	65.45
HK-STAS-PROT-122	0	2	0	0	0	0	0	0	0	0	0	2	0	0	0	0	0	0	1	0	0	0	0	0	0	0	0	0	0	0	0	0	0	0	0	5	64910	2.53136	2564237	50
HK-STAS-PROT-127	0	2	0	0	0	0	0	1	0	1	0	0	0	0	0	1	0	0	0	0	0	0	0	0	0	0	0	0	0	0	0	0	0	0	0	5	109559	4.85323	2257444	59.53
HK-STAS-PROT-130	0	0	1	2	1	0	0	0	0	0	0	1	0	0	0	0	0	0	0	0	0	0	0	0	0	0	0	0	0	0	0	0	0	0	0	5	153541	5.55828	2762385	67.04
HK-STAS-PROT-133	1	1	0	0	0	1	0	0	0	1	0	1	0	0	0	0	0	0	0	0	0	0	0	0	0	0	0	0	0	0	0	0	0	0	0	5	98484	2.63072	3743620	82.98
HK-STAS-PROT-147	0	2	0	0	0	1	0	0	0	0	1	0	0	1	0	0	0	0	0	0	0	0	0	0	0	0	0	0	0	0	0	0	0	0	0	5	87673	2.98674	2935406	73.93
HK-STAS-PROT-15	1	2	0	0	0	0	0	1	0	1	0	0	0	0	0	0	0	0	0	0	0	0	0	0	0	0	0	0	0	0	0	0	0	0	0	5	97054	4.70913	2060974	82.61
HK-STAS-PROT-161	0	0	1	1	0	0	0	0	0	2	1	0	0	0	0	0	0	0	0	0	0	0	0	0	0	0	0	0	0	0	0	0	0	0	0	5	113494	2.86721	3958345	94.39
HK-STAS-PROT-177	0	1	2	1	1	0	0	0	0	0	0	0	0	0	0	0	0	0	0	0	0	0	0	0	0	0	0	0	0	0	0	0	0	0	0	5	103914	4.62153	2248474	65.68
HK-STAS-PROT-26	1	1	0	0	0	0	0	2	0	0	0	0	0	0	0	0	0	0	0	0	0	0	0	1	0	0	0	0	0	0	0	0	0	0	0	5	79805	3.40871	2341206	86.89
HK-STAS-PROT-27	0	1	0	0	0	0	0	2	0	0	0	0	0	0	0	0	0	0	0	0	0	0	0	2	0	0	0	0	0	0	0	0	0	0	0	5	92647	4.40904	2101298	93.57
HK-STAS-PROT-28	1	1	0	0	0	0	0	2	0	0	0	0	0	0	0	0	0	0	0	0	0	0	0	1	0	0	0	0	0	0	0	0	0	0	0	5	88703	3.42636	2588843	93.87
HK-STAS-PROT-3	1	1	0	0	1	0	0	0	0	1	0	1	0	0	0	0	0	0	0	0	0	0	0	0	0	0	0	0	0	0	0	0	0	0	0	5	117859	2.57941	4569231	94.01
HK-STAS-PROT-32	1	1	1	0	0	0	0	0	0	0	0	0	0	0	0	0	0	0	0	1	0	0	1	0	0	0	0	0	0	0	0	0	0	0	0	5	101866	3.48841	2920125	91.96
HK-STAS-PROT-41	1	1	0	0	0	0	0	0	1	0	1	1	0	0	0	0	0	0	0	0	0	0	0	0	0	0	0	0	0	0	0	0	0	0	0	5	94653	3.27832	2887238	52.06
HK-STAS-PROT-42	1	1	1	0	1	0	0	0	0	0	0	0	0	0	0	0	0	1	0	0	0	0	0	0	0	0	0	0	0	0	0	0	0	0	0	5	136220	4.12283	3304040	82.75
HK-STAS-PROT-47	1	1	0	0	0	0	0	1	0	0	0	1	1	0	0	0	0	0	0	0	0	0	0	0	0	0	0	0	0	0	0	0	0	0	0	5	100378	2.9424	3411431	88.15
HK-STAS-PROT-48	1	1	0	0	0	1	0	0	0	1	1	0	0	0	0	0	0	0	0	0	0	0	0	0	0	0	0	0	0	0	0	0	0	0	0	5	109452	2.97581	3678059	91.43
HK-STAS-PROT-49	1	2	0	0	0	1	0	1	0	0	0	0	0	0	0	0	0	0	0	0	0	0	0	0	0	0	0	0	0	0	0	0	0	0	0	5	91606	4.02396	2276514	68.75
HK-STAS-PROT-61	0	1	1	0	1	0	0	2	0	0	0	0	0	0	0	0	0	0	0	0	0	0	0	0	0	0	0	0	0	0	0	0	0	0	0	5	104077	5.80281	1793561	50.97
HK-STAS-PROT-62	0	1	1	0	1	0	0	2	0	0	0	0	0	0	0	0	0	0	0	0	0	0	0	0	0	0	0	0	0	0	0	0	0	0	0	5	104077	3.34934	3107389	89.52
HK-STAS-PROT-75	1	1	0	0	0	0	0	0	1	1	0	0	0	1	0	0	0	0	0	0	0	0	0	0	0	0	0	0	0	0	0	0	0	0	0	5	88536	4.5767	1934495	70.47
HK-STAS-PROT-77	1	1	0	1	1	0	0	1	0	0	0	0	0	0	0	0	0	0	0	0	0	0	0	0	0	0	0	0	0	0	0	0	0	0	0	5	156474	3.75223	4170162	94.4
HK-STAS-PROT-83	1	1	0	0	1	0	0	0	0	0	0	1	0	0	0	0	0	1	0	0	0	0	0	0	0	0	0	0	0	0	0	0	0	0	0	5	103269	4.33864	2380215	65.7
HK-STAS-PROT-96	1	2	1	0	0	0	0	0	0	0	0	0	1	0	0	0	0	0	0	0	0	0	0	0	0	0	0	0	0	0	0	0	0	0	0	5	150893	4.44224	3396780	98.57
HK-STAS-PROT-97	3	1	0	0	0	0	0	0	0	0	0	0	0	0	1	0	0	0	0	0	0	0	0	0	0	0	0	0	0	0	0	0	0	0	0	5	97398	2.45637	3965125	99.88
HK-STAS-SPIR-3	0	1	0	0	0	0	1	0	1	0	0	0	0	0	0	0	0	0	0	0	0	0	0	0	1	0	0	0	1	0	0	0	0	0	0	5	153510	2.5308	6065675	97.64
HK-STAS-UBA10199-1	1	1	0	0	1	0	0	0	1	0	0	0	1	0	0	0	0	0	0	0	0	0	0	0	0	0	0	0	0	0	0	0	0	0	0	5	88309	6.20239	1423791	55.45
HK-STAS-VERR-13	3	0	0	0	0	0	0	0	1	0	0	0	0	0	0	0	0	0	1	0	0	0	0	0	0	0	0	0	0	0	0	0	0	0	0	5	138187	2.11355	6538132	97.27
HK-STAS-VERR-5	3	0	1	0	0	0	0	0	0	0	0	0	0	0	0	0	0	0	0	0	0	0	0	0	1	0	0	0	0	0	0	0	0	0	0	5	152247	2.9534	5154969	72.51
HK-STAS-ACID-2	1	0	0	0	0	0	0	0	0	0	1	0	0	1	1	0	0	0	0	0	0	0	0	0	0	0	0	0	0	0	0	0	0	0	0	4	66964	1.52408	4393739	87.6
HK-STAS-ACTI-14	1	1	0	0	0	0	0	0	0	0	0	0	0	0	0	0	0	0	0	0	1	0	0	0	0	0	0	0	0	0	0	1	0	0	0	4	126519	4.74431	2666754	89.74
HK-STAS-ACTI-7	1	0	0	0	1	0	1	0	0	0	0	1	0	0	0	0	0	0	0	0	0	0	0	0	0	0	0	0	0	0	0	0	0	0	0	4	97867	2.83894	3447302	78.65
HK-STAS-BACT-29	2	0	0	1	0	0	1	0	0	0	0	0	0	0	0	0	0	0	0	0	0	0	0	0	0	0	0	0	0	0	0	0	0	0	0	4	128487	2.94193	4367444	72.22
HK-STAS-BACT-37	2	0	0	0	0	1	0	0	0	0	0	0	0	0	1	0	0	0	0	0	0	0	0	0	0	0	0	0	0	0	0	0	0	0	0	4	108244	1.59757	6775555	99.5
HK-STAS-BACT-68	1	0	0	0	0	2	0	0	0	0	0	0	0	0	0	0	1	0	0	0	0	0	0	0	0	0	0	0	0	0	0	0	0	0	0	4	132662	3.90811	3394529	90.32
HK-STAS-BACT-76	1	0	1	1	1	0	0	0	0	0	0	0	0	0	0	0	0	0	0	0	0	0	0	0	0	0	0	0	0	0	0	0	0	0	0	4	34121	1.16001	2941443	78.21
HK-STAS-BACT-82	3	0	0	0	0	0	0	0	1	0	0	0	0	0	0	0	0	0	0	0	0	0	0	0	0	0	0	0	0	0	0	0	0	0	0	4	100120	2.1106	4743679	97.26
HK-STAS-BDEL_A-1	1	2	0	0	0	0	0	0	1	0	0	0	0	0	0	0	0	0	0	0	0	0	0	0	0	0	0	0	0	0	0	0	0	0	0	4	66261	2.53734	2611433	71
HK-STAS-BDEL-7	0	0	0	0	0	0	0	0	0	0	0	0	4	0	0	0	0	0	0	0	0	0	0	0	0	0	0	0	0	0	0	0	0	0	0	4	244428	7.33852	3330755	95.53
HK-STAS-CHLO-1	0	0	0	1	1	0	0	0	2	0	0	0	0	0	0	0	0	0	0	0	0	0	0	0	0	0	0	0	0	0	0	0	0	0	0	4	153723	2.92073	5263163	53.44	2.80236
HK-STAS-CHLO-18	3	0	0	0	0	0	0	0	0	1	0	0	0	0	0	0	0	0	0	0	0	0	0	0	0	0	0	0	0	0	0	0	0	0	0	4	93420	2.92622	3192516	70.68
HK-STAS-CHLO-33	2	0	0	0	0	0	1	0	0	1	0	0	0	0	0	0	0	0	0	0	0	0	0	0	0	0	0	0	0	0	0	0	0	0	0	4	94310	2.68995	3506011	77.27
HK-STAS-CHLO-4	1	1	0	1	0	0	0	0	0	0	0	0	0	0	0	1	0	0	0	0	0	0	0	0	0	0	0	0	0	0	0	0	0	0	0	4	116543	2.9045	4012492	89.09
HK-STAS-CHLO-40	2	1	0	0	0	0	0	0	0	0	0	0	0	1	0	0	0	0	0	0	0	0	0	0	0	0	0	0	0	0	0	0	0	0	0	4	73321	1.56993	4670331	81.21
HK-STAS-FEN-2	0	1	0	0	0	0	0	0	1	0	1	0	0	0	0	0	0	0	0	0	0	1	0	0	0	0	0	0	0	0	0	0	0	0	0	4	82689	1.99409	4146702	86.12
HK-STAS-KSB1-1	2	0	0	0	0	0	1	0	1	0	0	0	0	0	0	0	0	0	0	0	0	0	0	0	0	0	0	0	0	0	0	0	0	0	0	4	118608	2.21506	5354620	93.34
HK-STAS-KSB1-2	2	0	1	0	0	0	1	0	0	0	0	0	0	0	0	0	0	0	0	0	0	0	0	0	0	0	0	0	0	0	0	0	0	0	0	4	98843	1.7897	5522891	88.94
HK-STAS-MYXO-1	0	1	1	0	1	1	0	0	0	0	0	0	0	0	0	0	0	0	0	0	0	0	0	0	0	0	0	0	0	0	0	0	0	0	0	4	105761	3.21684	3287732	51.77	2.76157	145350	43019
HK-STAS-MYXO-32	1	1	0	0	1	0	0	0	0	0	0	0	0	0	0	0	0	0	0	0	0	0	0	0	0	0	1	0	0	0	0	0	0	0	0	4	118393	2.30949	5126379	65.61
HK-STAS-MYXO-33	0	1	1	0	2	0	0	0	0	0	0	0	0	0	0	0	0	0	0	0	0	0	0	0	0	0	0	0	0	0	0	0	0	0	0	4	104023	2.21915	4687513	56.22
HK-STAS-OMNI-4	0	0	0	1	1	0	0	1	0	0	0	0	0	0	0	0	0	0	0	0	0	0	0	0	1	0	0	0	0	0	0	0	0	0	0	4	142512	3.82362	3727153	91.87
HK-STAS-PLAN-14	0	2	1	0	0	0	1	0	0	0	0	0	0	0	0	0	0	0	0	0	0	0	0	0	0	0	0	0	0	0	0	0	0	0	0	4	77827	1.18443	6570836	95.45
HK-STAS-PLAN-16	0	2	1	0	0	0	1	0	0	0	0	0	0	0	0	0	0	0	0	0	0	0	0	0	0	0	0	0	0	0	0	0	0	0	0	4	77827	1.70422	4566735	69.31
HK-STAS-PLAN-2	0	0	0	0	0	0	0	0	0	1	0	0	0	1	0	1	0	0	0	0	0	1	0	0	0	0	0	0	0	0	0	0	0	0	0	4	63505	1.88356	3371550	77.16
HK-STAS-PLAN-20	3	1	0	0	0	0	0	0	0	0	0	0	0	0	0	0	0	0	0	0	0	0	0	0	0	0	0	0	0	0	0	0	0	0	0	4	91258	1.39133	6559040	94.44
HK-STAS-PLAN-28	1	1	0	0	1	0	0	0	1	0	0	0	0	0	0	0	0	0	0	0	0	0	0	0	0	0	0	0	0	0	0	0	0	0	0	4	121408	2.42371	5009182	84.09
HK-STAS-PROT-100	2	1	0	0	0	0	0	0	0	0	1	0	0	0	0	0	0	0	0	0	0	0	0	0	0	0	0	0	0	0	0	0	0	0	0	4	63908	2.08504	3065077	96.3
HK-STAS-PROT-102	1	0	1	0	1	0	0	0	0	0	0	0	1	0	0	0	0	0	0	0	0	0	0	0	0	0	0	0	0	0	0	0	0	0	0	4	145350	3.50773	4143708	91.77
HK-STAS-PROT-104	1	1	0	0	0	1	0	0	0	0	0	1	0	0	0	0	0	0	0	0	0	0	0	0	0	0	0	0	0	0	0	0	0	0	0	4	92809	3.99141	2325219	76.46
HK-STAS-PROT-116	0	3	0	0	0	0	0	0	0	0	0	1	0	0	0	0	0	0	0	0	0	0	0	0	0	0	0	0	0	0	0	0	0	0	0	4	47300	0.980926	4821974	95.43
HK-STAS-PROT-128	1	0	1	0	0	0	0	2	0	0	0	0	0	0	0	0	0	0	0	0	0	0	0	0	0	0	0	0	0	0	0	0	0	0	0	4	102827	4.97319	2067625	56.38
HK-STAS-PROT-132	1	1	0	0	0	1	0	0	0	0	0	1	0	0	0	0	0	0	0	0	0	0	0	0	0	0	0	0	0	0	0	0	0	0	0	4	93963	3.93073	2390471	53.59
HK-STAS-PROT-139	2	0	0	0	0	0	0	0	0	1	0	1	0	0	0	0	0	0	0	0	0	0	0	0	0	0	0	0	0	0	0	0	0	0	0	4	74645	1.91013	3907840	69.6
HK-STAS-PROT-140	1	1	0	1	0	0	0	0	0	0	0	0	0	0	0	1	0	0	0	0	0	0	0	0	0	0	0	0	0	0	0	0	0	0	0	4	116543	4.33632	2687603	96.26
HK-STAS-PROT-16	0	2	0	0	0	0	0	1	0	0	0	0	0	0	0	0	0	0	0	0	0	0	0	1	0	0	0	0	0	0	0	0	0	0	0	4	43019	3.49371	1231328	54.86
HK-STAS-PROT-164	0	0	0	0	0	1	0	2	0	0	0	0	0	0	0	0	1	0	0	0	0	0	0	0	0	0	0	0	0	0	0	0	0	0	0	4	80898	3.24447	2493415	63.2
HK-STAS-PROT-169	0	2	0	0	0	0	0	0	0	1	1	0	0	0	0	0	0	0	0	0	0	0	0	0	0	0	0	0	0	0	0	0	0	0	0	4	54885	2.52894	2170280	53.44
HK-STAS-PROT-170	0	1	0	0	0	1	0	0	0	1	1	0	0	0	0	0	0	0	0	0	0	0	0	0	0	0	0	0	0	0	0	0	0	0	0	4	70390	2.81554	2500052	76.52
HK-STAS-PROT-175	1	0	0	1	1	1	0	0	0	0	0	0	0	0	0	0	0	0	0	0	0	0	0	0	0	0	0	0	0	0	0	0	0	0	0	4	120739	5.7502	2099737	66.87
HK-STAS-PROT-31	0	0	0	2	1	0	0	1	0	0	0	0	0	0	0	0	0	0	0	0	0	0	0	0	0	0	0	0	0	0	0	0	0	0	0	4	129279	4.08666	3163438	57.24
HK-STAS-PROT-36	0	2	0	0	0	0	0	1	1	0	0	0	0	0	0	0	0	0	0	0	0	0	0	0	0	0	0	0	0	0	0	0	0	0	0	4	76716	2.42951	3157673	67.24
HK-STAS-PROT-38	1	0	1	0	0	0	0	1	0	0	0	1	0	0	0	0	0	0	0	0	0	0	0	0	0	0	0	0	0	0	0	0	0	0	0	4	95678	4.63353	2064903	59.59
HK-STAS-PROT-45	1	2	0	0	0	0	0	1	0	0	0	0	0	0	0	0	0	0	0	0	0	0	0	0	0	0	0	0	0	0	0	0	0	0	0	4	63248	2.80857	2251961	73.85
HK-STAS-PROT-52	1	1	0	0	0	0	0	1	0	0	0	1	0	0	0	0	0	0	0	0	0	0	0	0	0	0	0	0	0	0	0	0	0	0	0	4	64684	1.9116	3383761	79.89
HK-STAS-PROT-54	0	1	0	0	0	0	0	2	0	1	0	0	0	0	0	0	0	0	0	0	0	0	0	0	0	0	0	0	0	0	0	0	0	0	0	4	82008	2.60637	3146448	90.55
HK-STAS-PROT-58	0	1	1	0	1	0	0	0	0	1	0	0	0	0	0	0	0	0	0	0	0	0	0	0	0	0	0	0	0	0	0	0	0	0	0	4	82170	2.25739	3640050	92.6
HK-STAS-PROT-59	0	1	1	0	1	0	0	0	0	1	0	0	0	0	0	0	0	0	0	0	0	0	0	0	0	0	0	0	0	0	0	0	0	0	0	4	91934	2.65919	3457218	96
HK-STAS-PROT-63	0	1	1	0	1	0	0	1	0	0	0	0	0	0	0	0	0	0	0	0	0	0	0	0	0	0	0	0	0	0	0	0	0	0	0	4	83445	3.89051	2144837	61.51
HK-STAS-PROT-74	1	1	0	0	0	0	0	0	1	0	0	0	0	1	0	0	0	0	0	0	0	0	0	0	0	0	0	0	0	0	0	0	0	0	0	4	83154	4.22219	1969454	71.76
HK-STAS-PROT-84	1	0	0	1	0	0	0	0	0	0	1	0	0	0	0	0	0	0	0	0	0	0	0	0	0	0	0	1	0	0	0	0	0	0	0	4	82137	3.06846	2676813	74.61
HK-STAS-PROT-90	1	0	0	2	0	0	0	0	0	1	0	0	0	0	0	0	0	0	0	0	0	0	0	0	0	0	0	0	0	0	0	0	0	0	0	4	113714	2.13862	5317171	94.08
HK-STAS-PROT-94	1	1	1	0	0	0	1	0	0	0	0	0	0	0	0	0	0	0	0	0	0	0	0	0	0	0	0	0	0	0	0	0	0	0	0	4	75937	1.5919	4770200	64.65
HK-STAS-PROT-95	1	1	0	0	0	0	0	0	0	1	0	0	0	0	0	1	0	0	0	0	0	0	0	0	0	0	0	0	0	0	0	0	0	0	0	4	88668	2.66386	3328558	53.44
HK-STAS-PROT-98	2	1	0	0	0	0	0	0	0	0	0	0	0	0	0	0	0	0	0	0	0	0	0	0	0	0	0	0	0	0	0	0	0	1	0	4	80597	2.87296	2805369	58.92
HK-STAS-VERR-11	2	1	0	0	0	0	0	0	1	0	0	0	0	0	0	0	0	0	0	0	0	0	0	0	0	0	0	0	0	0	0	0	0	0	0	4	82854	2.35261	3521787	58.02
HK-STAS-ACTI-3	2	0	0	0	0	0	0	0	0	1	0	0	0	0	0	0	0	0	0	0	0	0	0	0	0	0	0	0	0	0	0	0	0	0	0	3	68673	1.52442	4504869	93.16
HK-STAS-ACTI-9	0	0	0	0	2	0	0	0	0	1	0	0	0	0	0	0	0	0	0	0	0	0	0	0	0	0	0	0	0	0	0	0	0	0	0	3	110472	3.80928	2900078	97.83
HK-STAS-BACT-10	0	0	0	0	0	2	0	0	0	0	0	0	0	0	0	0	1	0	0	0	0	0	0	0	0	0	0	0	0	0	0	0	0	0	0	3	88466	3.92569	2253517	68.54
HK-STAS-BACT-11	2	1	0	0	0	0	0	0	0	0	0	0	0	0	0	0	0	0	0	0	0	0	0	0	0	0	0	0	0	0	0	0	0	0	0	3	53948	2.27914	2367028	65.51
HK-STAS-BACT-30	1	0	0	0	1	0	0	0	0	0	0	0	1	0	0	0	0	0	0	0	0	0	0	0	0	0	0	0	0	0	0	0	0	0	0	3	123645	1.83799	6727194	97.47
HK-STAS-BACT-35	2	0	0	0	0	1	0	0	0	0	0	0	0	0	0	0	0	0	0	0	0	0	0	0	0	0	0	0	0	0	0	0	0	0	0	3	66367	1.52634	4348109	65.48
HK-STAS-BACT-40	2	0	0	0	0	1	0	0	0	0	0	0	0	0	0	0	0	0	0	0	0	0	0	0	0	0	0	0	0	0	0	0	0	0	0	3	83267	1.17847	7065689	96.53
HK-STAS-BACT-46	1	0	0	0	0	0	0	0	1	0	0	0	0	0	0	1	0	0	0	0	0	0	0	0	0	0	0	0	0	0	0	0	0	0	0	3	103645	2.76409	3749701	97.91
HK-STAS-BACT-50	0	1	0	0	0	1	0	0	0	0	0	0	0	0	0	0	1	0	0	0	0	0	0	0	0	0	0	0	0	0	0	0	0	0	0	3	66880	3.43967	1944370	72.08
HK-STAS-BACT-57	1	0	1	1	0	0	0	0	0	0	0	0	0	0	0	0	0	0	0	0	0	0	0	0	0	0	0	0	0	0	0	0	0	0	0	3	61774	1.79955	3432749	95.16
HK-STAS-BACT-59	1	0	1	1	0	0	0	0	0	0	0	0	0	0	0	0	0	0	0	0	0	0	0	0	0	0	0	0	0	0	0	0	0	0	0	3	62119	2.15148	2887270	84.13
HK-STAS-BACT-62	1	0	1	1	0	0	0	0	0	0	0	0	0	0	0	0	0	0	0	0	0	0	0	0	0	0	0	0	0	0	0	0	0	0	0	3	71267	2.3607	3018889	82.16
HK-STAS-BDEL-2	0	1	0	0	0	0	0	0	1	0	0	1	0	0	0	0	0	0	0	0	0	0	0	0	0	0	0	0	0	0	0	0	0	0	0	3	66591	2.34454	2840259	92.11
HK-STAS-BDEL-6	0	0	0	0	0	0	0	0	0	1	0	0	1	1	0	0	0	0	0	0	0	0	0	0	0	0	0	0	0	0	0	0	0	0	0	3	112899	3.76085	3001953	72.67
HK-STAS-CALD-2	2	0	0	0	0	0	1	0	0	0	0	0	0	0	0	0	0	0	0	0	0	0	0	0	0	0	0	0	0	0	0	0	0	0	0	3	91670	1.61509	5675833	87.29
HK-STAS-CHLO-12	1	0	0	0	0	0	1	0	0	0	0	0	0	1	0	0	0	0	0	0	0	0	0	0	0	0	0	0	0	0	0	0	0	0	0	3	95369	1.86348	5117777	78.18
HK-STAS-CHLO-28	0	0	0	2	0	0	0	0	0	0	0	0	0	1	0	0	0	0	0	0	0	0	0	0	0	0	0	0	0	0	0	0	0	0	0	3	84228	1.64186	5130045	63.93
HK-STAS-CHLO-43	0	1	0	0	0	0	0	0	0	0	0	0	0	1	0	0	0	0	0	1	0	0	0	0	0	0	0	0	0	0	0	0	0	0	0	3	46827	1.20544	3884637	88.63
HK-STAS-CHLO-45	0	0	0	0	0	0	0	0	0	0	1	0	0	0	0	0	0	0	0	0	1	0	1	0	0	0	0	0	0	0	0	0	0	0	0	3	34373	1.59308	2157647	68.48
HK-STAS-CHLO-7	1	1	0	0	0	0	0	0	1	0	0	0	0	0	0	0	0	0	0	0	0	0	0	0	0	0	0	0	0	0	0	0	0	0	0	3	66471	3.30108	2013611	54.43
HK-STAS-CHLO-8	0	0	1	0	0	0	0	0	1	0	0	0	0	0	0	0	0	0	0	0	1	0	0	0	0	0	0	0	0	0	0	0	0	0	0	3	87924	2.38322	3689298	89.9
HK-STAS-EISE-1	1	0	0	0	0	0	0	0	0	0	0	0	0	0	1	0	0	0	0	0	0	0	0	0	0	1	0	0	0	0	0	0	0	0	0	3	68415	1.09167	6267021	94.5
HK-STAS-PLAN-12	0	0	1	0	0	0	1	0	1	0	0	0	0	0	0	0	0	0	0	0	0	0	0	0	0	0	0	0	0	0	0	0	0	0	0	3	77499	1.87998	4122331	70.17
HK-STAS-PLAN-15	0	1	1	0	0	0	1	0	0	0	0	0	0	0	0	0	0	0	0	0	0	0	0	0	0	0	0	0	0	0	0	0	0	0	0	3	67000	1.94335	3447650	61.36
HK-STAS-PLAN-22	0	0	0	0	0	0	0	0	0	1	0	0	0	0	0	1	0	0	0	0	0	1	0	0	0	0	0	0	0	0	0	0	0	0	0	3	82993	2.19235	3785569	81.81
HK-STAS-PLAN-30	0	2	0	0	0	0	0	0	1	0	0	0	0	0	0	0	0	0	0	0	0	0	0	0	0	0	0	0	0	0	0	0	0	0	0	3	63342	1.25418	5050484	67.2
HK-STAS-PLAN-32	0	1	0	0	1	0	0	0	1	0	0	0	0	0	0	0	0	0	0	0	0	0	0	0	0	0	0	0	0	0	0	0	0	0	0	3	95916	3.45421	2776783	54.54
HK-STAS-PLAN-36	1	1	0	0	0	1	0	0	0	0	0	0	0	0	0	0	0	0	0	0	0	0	0	0	0	0	0	0	0	0	0	0	0	0	0	3	76740	2.52922	3034132	79.94
HK-STAS-PLAN-37	1	1	0	0	0	1	0	0	0	0	0	0	0	0	0	0	0	0	0	0	0	0	0	0	0	0	0	0	0	0	0	0	0	0	0	3	72790	2.65726	2739287	57.89
HK-STAS-PROT-10	1	0	0	0	0	0	0	0	0	2	0	0	0	0	0	0	0	0	0	0	0	0	0	0	0	0	0	0	0	0	0	0	0	0	0	3	76703	1.66812	4598157	96.45
HK-STAS-PROT-11	0	1	0	0	0	0	0	0	0	0	0	1	0	0	0	0	0	0	0	1	0	0	0	0	0	0	0	0	0	0	0	0	0	0	0	3	46088	1.10542	4169277	84.07
HK-STAS-PROT-114	0	2	0	0	1	0	0	0	0	0	0	0	0	0	0	0	0	0	0	0	0	0	0	0	0	0	0	0	0	0	0	0	0	0	0	3	53600	1.27496	4204053	72.31
HK-STAS-PROT-115	0	1	0	0	0	0	0	0	0	1	0	1	0	0	0	0	0	0	0	0	0	0	0	0	0	0	0	0	0	0	0	0	0	0	0	3	53382	1.35278	3946093	91.5
HK-STAS-PROT-119	0	1	1	0	0	0	0	0	0	0	0	1	0	0	0	0	0	0	0	0	0	0	0	0	0	0	0	0	0	0	0	0	0	0	0	3	73218	2.85241	2566880	56.89
HK-STAS-PROT-13	1	1	0	0	0	0	0	0	0	1	0	0	0	0	0	0	0	0	0	0	0	0	0	0	0	0	0	0	0	0	0	0	0	0	0	3	51998	4.8065	1081827	56.89
HK-STAS-PROT-152	0	1	0	0	0	0	0	0	0	0	1	0	0	1	0	0	0	0	0	0	0	0	0	0	0	0	0	0	0	0	0	0	0	0	0	3	59832	2.05174	2916166	82.18
HK-STAS-PROT-153	0	1	0	0	0	0	0	0	0	1	0	1	0	0	0	0	0	0	0	0	0	0	0	0	0	0	0	0	0	0	0	0	0	0	0	3	53314	1.5596	3418449	85.52
HK-STAS-PROT-156	0	0	0	0	0	0	0	1	0	1	1	0	0	0	0	0	0	0	0	0	0	0	0	0	0	0	0	0	0	0	0	0	0	0	0	3	54161	1.56802	3454105	98.92
HK-STAS-PROT-165	1	0	0	0	0	0	0	1	0	0	1	0	0	0	0	0	0	0	0	0	0	0	0	0	0	0	0	0	0	0	0	0	0	0	0	3	52298	1.09743	4765515	95.37
HK-STAS-PROT-17	1	1	0	0	0	0	0	1	0	0	0	0	0	0	0	0	0	0	0	0	0	0	0	0	0	0	0	0	0	0	0	0	0	0	0	3	38010	1.83097	2075949	74.26
HK-STAS-PROT-171	0	2	0	0	0	0	0	0	0	0	1	0	0	0	0	0	0	0	0	0	0	0	0	0	0	0	0	0	0	0	0	0	0	0	0	3	32031	1.35266	2368000	71.31
HK-STAS-PROT-174	0	1	1	0	0	0	0	1	0	0	0	0	0	0	0	0	0	0	0	0	0	0	0	0	0	0	0	0	0	0	0	0	0	0	0	3	79288	3.10347	2554818	92.89
HK-STAS-PROT-178	1	1	0	0	1	0	0	0	0	0	0	0	0	0	0	0	0	0	0	0	0	0	0	0	0	0	0	0	0	0	0	0	0	0	0	3	51323	2.84171	1806060	51.36
HK-STAS-PROT-18	1	1	0	0	0	0	0	1	0	0	0	0	0	0	0	0	0	0	0	0	0	0	0	0	0	0	0	0	0	0	0	0	0	0	0	3	52415	2.34479	2235379	95.22
HK-STAS-PROT-22	0	1	0	0	0	0	0	1	0	0	0	0	0	0	0	0	0	0	0	0	0	0	0	1	0	0	0	0	0	0	0	0	0	0	0	3	29485	2.24805	1311579	53.15
HK-STAS-PROT-23	1	0	0	0	0	0	0	2	0	0	0	0	0	0	0	0	0	0	0	0	0	0	0	0	0	0	0	0	0	0	0	0	0	0	0	3	60616	2.95962	2048102	95.43
HK-STAS-PROT-34	0	2	0	0	1	0	0	0	0	0	0	0	0	0	0	0	0	0	0	0	0	0	0	0	0	0	0	0	0	0	0	0	0	0	0	3	65997	1.96215	3363497	82.49
HK-STAS-PROT-50	1	1	0	0	0	1	0	0	0	0	0	0	0	0	0	0	0	0	0	0	0	0	0	0	0	0	0	0	0	0	0	0	0	0	0	3	52672	1.69311	3110968	53.44
HK-STAS-PROT-51	1	1	0	0	0	0	0	1	0	0	0	0	0	0	0	0	0	0	0	0	0	0	0	0	0	0	0	0	0	0	0	0	0	0	0	3	52352	2.17456	2407478	54.05
HK-STAS-PROT-56	0	1	0	0	0	0	0	2	0	0	0	0	0	0	0	0	0	0	0	0	0	0	0	0	0	0	0	0	0	0	0	0	0	0	0	3	52046	1.50619	3455463	98.78
HK-STAS-PROT-57	0	0	1	0	0	0	0	0	0	2	0	0	0	0	0	0	0	0	0	0	0	0	0	0	0	0	0	0	0	0	0	0	0	0	0	3	100155	2.77217	3612880	66.37
HK-STAS-PROT-72	1	1	0	0	1	0	0	0	0	0	0	0	0	0	0	0	0	0	0	0	0	0	0	0	0	0	0	0	0	0	0	0	0	0	0	3	70413	2.84044	2478943	64.21
HK-STAS-PROT-88	1	1	0	0	0	0	0	0	0	1	0	0	0	0	0	0	0	0	0	0	0	0	0	0	0	0	0	0	0	0	0	0	0	0	0	3	66774	1.73274	3853663	99.61
HK-STAS-PROT-99	1	1	0	1	0	0	0	0	0	0	0	0	0	0	0	0	0	0	0	0	0	0	0	0	0	0	0	0	0	0	0	0	0	0	0	3	71302	2.86811	2486026	70.74
HK-STAS-UBP3-1	1	0	0	0	0	0	0	0	0	0	0	0	0	1	0	0	0	0	0	0	0	0	0	0	1	0	0	0	0	0	0	0	0	0	0	3	57156	2.34115	2441361	74.2
HK-STAS-VERR_A-1	0	1	0	0	1	0	0	0	1	0	0	0	0	0	0	0	0	0	0	0	0	0	0	0	0	0	0	0	0	0	0	0	0	0	0	3	94569	5.511	1716003	89.86	1.87337
HK-STAS-VERR_A-7	0	2	0	0	0	0	0	0	0	0	0	0	0	0	0	0	0	0	0	1	0	0	0	0	0	0	0	0	0	0	0	0	0	0	0	3	33003	1.52757	2160491	80.74
HK-STAS-VERR-8	1	0	0	0	0	1	0	0	0	0	0	0	0	0	0	0	0	0	1	0	0	0	0	0	0	0	0	0	0	0	0	0	0	0	0	3	67120	1.50336	4464674	84.93
HK-STAS-ACTI-13	2	0	0	0	0	0	0	0	0	0	0	0	0	0	0	0	0	0	0	0	0	0	0	0	0	0	0	0	0	0	0	0	0	0	0	2	42041	1.263	3328661	97.22
HK-STAS-ACTI-15	1	0	0	0	0	0	1	0	0	0	0	0	0	0	0	0	0	0	0	0	0	0	0	0	0	0	0	0	0	0	0	0	0	0	0	2	68893	3.20298	2150901	63.79
HK-STAS-ACTI-17	1	0	0	0	0	0	1	0	0	0	0	0	0	0	0	0	0	0	0	0	0	0	0	0	0	0	0	0	0	0	0	0	0	0	0	2	69553	2.32825	2987356	76.58
HK-STAS-ACTI-21	0	1	0	0	0	0	0	0	0	1	0	0	0	0	0	0	0	0	0	0	0	0	0	0	0	0	0	0	0	0	0	0	0	0	0	2	40514	1.83297	2210297	90.08
HK-STAS-ACTI-5	0	0	0	0	0	0	0	0	0	1	0	0	0	0	0	0	0	0	1	0	0	0	0	0	0	0	0	0	0	0	0	0	0	0	0	2	52277	1.54409	3385620	93.5
HK-STAS-BACT-19	0	0	1	0	0	0	0	0	0	1	0	0	0	0	0	0	0	0	0	0	0	0	0	0	0	0	0	0	0	0	0	0	0	0	0	2	85916	2.68949	3194509	98.76
HK-STAS-BACT-2	1	1	0	0	0	0	0	0	0	0	0	0	0	0	0	0	0	0	0	0	0	0	0	0	0	0	0	0	0	0	0	0	0	0	0	2	33007	1.4286	2310451	74.92
HK-STAS-BACT-21	1	0	0	0	0	1	0	0	0	0	0	0	0	0	0	0	0	0	0	0	0	0	0	0	0	0	0	0	0	0	0	0	0	0	0	2	62377	1.8217	3424113	56.84
HK-STAS-BACT-31	2	0	0	0	0	0	0	0	0	0	0	0	0	0	0	0	0	0	0	0	0	0	0	0	0	0	0	0	0	0	0	0	0	0	0	2	31693	0.70153	4517696	80.69
HK-STAS-BACT-34	2	0	0	0	0	0	0	0	0	0	0	0	0	0	0	0	0	0	0	0	0	0	0	0	0	0	0	0	0	0	0	0	0	0	0	2	42032	0.947933	4434067	98.51
HK-STAS-BACT-41	2	0	0	0	0	0	0	0	0	0	0	0	0	0	0	0	0	0	0	0	0	0	0	0	0	0	0	0	0	0	0	0	0	0	0	2	42035	0.783318	5366278	96.03
HK-STAS-BACT-45	2	0	0	0	0	0	0	0	0	0	0	0	0	0	0	0	0	0	0	0	0	0	0	0	0	0	0	0	0	0	0	0	0	0	0	2	41909	1.60218	2615753	88.05
HK-STAS-BACT-48	2	0	0	0	0	0	0	0	0	0	0	0	0	0	0	0	0	0	0	0	0	0	0	0	0	0	0	0	0	0	0	0	0	0	0	2	41954	1.19136	3521512	92.97
HK-STAS-BACT-51	1	0	0	0	0	1	0	0	0	0	0	0	0	0	0	0	0	0	0	0	0	0	0	0	0	0	0	0	0	0	0	0	0	0	0	2	21916	0.58221	3764277	99.04
HK-STAS-BACT-63	0	0	1	1	0	0	0	0	0	0	0	0	0	0	0	0	0	0	0	0	0	0	0	0	0	0	0	0	0	0	0	0	0	0	0	2	54971	2.70739	2030407	55.17
HK-STAS-BACT-70	1	0	0	0	0	1	0	0	0	0	0	0	0	0	0	0	0	0	0	0	0	0	0	0	0	0	0	0	0	0	0	0	0	0	0	2	61984	2.93121	2114624	100
HK-STAS-BACT-74	2	0	0	0	0	0	0	0	0	0	0	0	0	0	0	0	0	0	0	0	0	0	0	0	0	0	0	0	0	0	0	0	0	0	0	2	41900	1.36721	3064633	91.25
HK-STAS-BACT-78	2	0	0	0	0	0	0	0	0	0	0	0	0	0	0	0	0	0	0	0	0	0	0	0	0	0	0	0	0	0	0	0	0	0	0	2	42550	1.14206	3725709	76.53
HK-STAS-BACT-79	1	0	0	0	0	0	0	0	0	0	0	0	0	0	0	0	0	0	0	0	0	0	1	0	0	0	0	0	0	0	0	0	0	0	0	2	46098	1.16801	3946713	84.63
HK-STAS-BACT-80	1	0	0	0	0	0	0	0	1	0	0	0	0	0	0	0	0	0	0	0	0	0	0	0	0	0	0	0	0	0	0	0	0	0	0	2	62836	2.04755	3068841	94.26
HK-STAS-BDEL_B-1	0	0	0	1	0	0	1	0	0	0	0	0	0	0	0	0	0	0	0	0	0	0	0	0	0	0	0	0	0	0	0	0	0	0	0	2	101371	4.39226	2307945	55.93
HK-STAS-BDEL_B-2	0	1	0	0	0	0	0	0	1	0	0	0	0	0	0	0	0	0	0	0	0	0	0	0	0	0	0	0	0	0	0	0	0	0	0	2	31810	2.10665	1509982	50.63
HK-STAS-BDEL-5	0	0	0	0	0	0	0	0	0	0	0	0	2	0	0	0	0	0	0	0	0	0	0	0	0	0	0	0	0	0	0	0	0	0	0	2	125490	2.78023	4513659	96.42
HK-STAS-CAMP-1	0	0	1	1	0	0	0	0	0	0	0	0	0	0	0	0	0	0	0	0	0	0	0	0	0	0	0	0	0	0	0	0	0	0	0	2	52040	2.76958	1878986	70.68
HK-STAS-CHLO-15	0	0	0	2	0	0	0	0	0	0	0	0	0	0	0	0	0	0	0	0	0	0	0	0	0	0	0	0	0	0	0	0	0	0	0	2	62899	1.73061	3634504	55.7
HK-STAS-CHLO-31	0	0	1	1	0	0	0	0	0	0	0	0	0	0	0	0	0	0	0	0	0	0	0	0	0	0	0	0	0	0	0	0	0	0	0	2	82654	2.52272	3276379	53.05
HK-STAS-CHLO-32	1	0	0	0	0	0	0	0	0	0	0	0	0	0	0	0	0	0	0	0	0	1	0	0	0	0	0	0	0	0	0	0	0	0	0	2	41855	0.854496	4898211	90.36
HK-STAS-CHLO-35	2	0	0	0	0	0	0	0	0	0	0	0	0	0	0	0	0	0	0	0	0	0	0	0	0	0	0	0	0	0	0	0	0	0	0	2	23857	0.602195	3961674	66.36
HK-STAS-CHLO-37	0	0	1	1	0	0	0	0	0	0	0	0	0	0	0	0	0	0	0	0	0	0	0	0	0	0	0	0	0	0	0	0	0	0	0	2	54971	0.871444	6308035	89.89
HK-STAS-CHLO-42	0	0	1	1	0	0	0	0	0	0	0	0	0	0	0	0	0	0	0	0	0	0	0	0	0	0	0	0	0	0	0	0	0	0	0	2	90055	1.6461	5470799	79.09
HK-STAS-CHLO-44	0	0	0	0	0	0	0	0	0	0	0	0	0	0	0	0	0	0	0	0	1	0	1	0	0	0	0	0	0	0	0	0	0	0	0	2	24474	1.05143	2327676	63.03
HK-STAS-CHLO-46	1	1	0	0	0	0	0	0	0	0	0	0	0	0	0	0	0	0	0	0	0	0	0	0	0	0	0	0	0	0	0	0	0	0	0	2	35690	1.34304	2657398	71.28
HK-STAS-DESU-1	0	0	1	1	0	0	0	0	0	0	0	0	0	0	0	0	0	0	0	0	0	0	0	0	0	0	0	0	0	0	0	0	0	0	0	2	86561	3.40495	2542208	73.54
HK-STAS-FEN-3	0	1	0	0	0	0	0	0	0	0	1	0	0	0	0	0	0	0	0	0	0	0	0	0	0	0	0	0	0	0	0	0	0	0	0	2	21318	0.609706	3496442	75.8
HK-STAS-MYXO-19	1	0	0	0	0	1	0	0	0	0	0	0	0	0	0	0	0	0	0	0	0	0	0	0	0	0	0	0	0	0	0	0	0	0	0	2	73614	4.78607	1538090	56.64
HK-STAS-MYXO-2	0	1	1	0	0	0	0	0	0	0	0	0	0	0	0	0	0	0	0	0	0	0	0	0	0	0	0	0	0	0	0	0	0	0	0	2	26337	1.02971	2557712	50.49
HK-STAS-MYXO-28	0	0	0	0	0	1	0	0	0	0	1	0	0	0	0	0	0	0	0	0	0	0	0	0	0	0	0	0	0	0	0	0	0	0	0	2	51630	1.0628	4857926	51.19
HK-STAS-MYXO-50	1	0	0	1	0	0	0	0	0	0	0	0	0	0	0	0	0	0	0	0	0	0	0	0	0	0	0	0	0	0	0	0	0	0	0	2	65552	1.36864	4789559	63.33
HK-STAS-PATE-29	0	0	0	0	0	0	0	0	0	0	0	0	1	0	0	0	0	0	0	0	0	0	0	1	0	0	0	0	0	0	0	0	0	0	0	2	76202	6.43642	1183919	62.71
HK-STAS-PATE-37	2	0	0	0	0	0	0	0	0	0	0	0	0	0	0	0	0	0	0	0	0	0	0	0	0	0	0	0	0	0	0	0	0	0	0	2	32211	4.18217	770199	61.23
HK-STAS-PLAN-24	0	0	1	1	0	0	0	0	0	0	0	0	0	0	0	0	0	0	0	0	0	0	0	0	0	0	0	0	0	0	0	0	0	0	0	2	12131	0.294716	4116163	76.13
HK-STAS-PLAN-8	1	0	0	0	0	0	0	0	0	0	0	0	0	0	0	0	0	0	0	0	0	0	0	0	0	0	0	1	0	0	0	0	0	0	0	2	22059	0.690304	3195547	85.56
HK-STAS-PROT-117	0	1	0	0	0	0	0	0	0	0	0	1	0	0	0	0	0	0	0	0	0	0	0	0	0	0	0	0	0	0	0	0	0	0	0	2	25556	0.830693	3076468	85.55
HK-STAS-PROT-118	0	1	0	0	0	0	0	0	0	0	0	1	0	0	0	0	0	0	0	0	0	0	0	0	0	0	0	0	0	0	0	0	0	0	0	2	25556	0.901612	2834478	76.17
HK-STAS-PROT-120	0	1	0	0	0	0	0	0	0	0	0	1	0	0	0	0	0	0	0	0	0	0	0	0	0	0	0	0	0	0	0	0	0	0	0	2	25502	1.03967	2452894	62.45
HK-STAS-PROT-123	0	1	0	0	0	0	0	1	0	0	0	0	0	0	0	0	0	0	0	0	0	0	0	0	0	0	0	0	0	0	0	0	0	0	0	2	31612	0.969434	3260872	86.33
HK-STAS-PROT-124	0	0	0	0	0	0	0	1	0	1	0	0	0	0	0	0	0	0	0	0	0	0	0	0	0	0	0	0	0	0	0	0	0	0	0	2	48180	1.5219	3165788	67.66
HK-STAS-PROT-14	0	2	0	0	0	0	0	0	0	0	0	0	0	0	0	0	0	0	0	0	0	0	0	0	0	0	0	0	0	0	0	0	0	0	0	2	21726	1.32951	1634141	74.69
HK-STAS-PROT-141	1	1	0	0	0	0	0	0	0	0	0	0	0	0	0	0	0	0	0	0	0	0	0	0	0	0	0	0	0	0	0	0	0	0	0	2	25881	0.962272	2689571	85.59
HK-STAS-PROT-145	0	1	0	0	0	0	0	0	0	0	0	0	0	1	0	0	0	0	0	0	0	0	0	0	0	0	0	0	0	0	0	0	0	0	0	2	37584	1.02451	3668487	87.77
HK-STAS-PROT-146	0	1	0	0	0	0	0	1	0	0	0	0	0	0	0	0	0	0	0	0	0	0	0	0	0	0	0	0	0	0	0	0	0	0	0	2	31606	0.67081	4711618	98.21
HK-STAS-PROT-148	0	1	0	0	0	0	0	0	0	0	0	0	0	0	0	0	0	0	1	0	0	0	0	0	0	0	0	0	0	0	0	0	0	0	0	2	52296	1.23588	4231464	84.73
HK-STAS-PROT-149	0	0	0	0	0	0	0	0	0	1	1	0	0	0	0	0	0	0	0	0	0	0	0	0	0	0	0	0	0	0	0	0	0	0	0	2	36577	1.21917	3000164	55.17
HK-STAS-PROT-157	0	2	0	0	0	0	0	0	0	0	0	0	0	0	0	0	0	0	0	0	0	0	0	0	0	0	0	0	0	0	0	0	0	0	0	2	21883	0.821319	2664373	88.39
HK-STAS-PROT-158	0	1	0	0	0	0	0	0	0	0	1	0	0	0	0	0	0	0	0	0	0	0	0	0	0	0	0	0	0	0	0	0	0	0	0	2	22290	0.873251	2552531	88.39
HK-STAS-PROT-167	0	1	0	0	0	0	0	0	0	0	1	0	0	0	0	0	0	0	0	0	0	0	0	0	0	0	0	0	0	0	0	0	0	0	0	2	21234	0.712972	2978238	92.28
HK-STAS-PROT-180	0	1	0	0	0	0	1	0	0	0	0	0	0	0	0	0	0	0	0	0	0	0	0	0	0	0	0	0	0	0	0	0	0	0	0	2	59002	1.14081	5171918	94.08
HK-STAS-PROT-181	0	1	0	0	0	1	0	0	0	0	0	0	0	0	0	0	0	0	0	0	0	0	0	0	0	0	0	0	0	0	0	0	0	0	0	2	52056	1.6625	3131190	78.53
HK-STAS-PROT-19	1	0	0	0	0	0	0	1	0	0	0	0	0	0	0	0	0	0	0	0	0	0	0	0	0	0	0	0	0	0	0	0	0	0	0	2	41747	3.30229	1264185	64.76
HK-STAS-PROT-20	1	0	0	0	0	0	0	0	0	1	0	0	0	0	0	0	0	0	0	0	0	0	0	0	0	0	0	0	0	0	0	0	0	0	0	2	50081	2.45017	2043983	86.38
HK-STAS-PROT-33	0	0	1	0	0	0	0	0	0	0	0	0	0	0	0	0	0	0	0	1	0	0	0	0	0	0	0	0	0	0	0	0	0	0	0	2	69318	2.37576	2917717	89.44
HK-STAS-PROT-35	0	1	0	0	0	0	0	0	0	0	0	1	0	0	0	0	0	0	0	0	0	0	0	0	0	0	0	0	0	0	0	0	0	0	0	2	25636	0.96259	2663232	70.3
HK-STAS-PROT-39	1	0	0	0	0	1	0	0	0	0	0	0	0	0	0	0	0	0	0	0	0	0	0	0	0	0	0	0	0	0	0	0	0	0	0	2	25844	1.04602	2470708	70.68
HK-STAS-PROT-43	1	1	0	0	0	0	0	0	0	0	0	0	0	0	0	0	0	0	0	0	0	0	0	0	0	0	0	0	0	0	0	0	0	0	0	2	31768	1.38914	2286879	57.46
HK-STAS-PROT-5	0	0	1	0	0	0	1	0	0	0	0	0	0	0	0	0	0	0	0	0	0	0	0	0	0	0	0	0	0	0	0	0	0	0	0	2	51451	1.71522	2999665	75.86
HK-STAS-PROT-6	0	0	1	0	0	0	1	0	0	0	0	0	0	0	0	0	0	0	0	0	0	0	0	0	0	0	0	0	0	0	0	0	0	0	0	2	51451	1.60504	3205591	88.14
HK-STAS-PROT-60	0	1	0	0	0	0	0	1	0	0	0	0	0	0	0	0	0	0	0	0	0	0	0	0	0	0	0	0	0	0	0	0	0	0	0	2	31456	1.20959	2600541	75.27
HK-STAS-PROT-7	1	0	0	0	0	0	0	0	0	0	1	0	0	0	0	0	0	0	0	0	0	0	0	0	0	0	0	0	0	0	0	0	0	0	0	2	32425	1.07486	3016663	80.47
HK-STAS-PROT-76	0	1	0	0	0	0	0	0	0	0	0	0	0	1	0	0	0	0	0	0	0	0	0	0	0	0	0	0	0	0	0	0	0	0	0	2	30784	0.998503	3083015	99.01
HK-STAS-PROT-78	1	1	0	0	0	0	0	0	0	0	0	0	0	0	0	0	0	0	0	0	0	0	0	0	0	0	0	0	0	0	0	0	0	0	0	2	35755	1.33194	2684421	78.95
HK-STAS-PROT-79	1	1	0	0	0	0	0	0	0	0	0	0	0	0	0	0	0	0	0	0	0	0	0	0	0	0	0	0	0	0	0	0	0	0	0	2	36823	1.2354	2980642	88.81
HK-STAS-PROT-86	0	1	0	0	0	1	0	0	0	0	0	0	0	0	0	0	0	0	0	0	0	0	0	0	0	0	0	0	0	0	0	0	0	0	0	2	51180	5.03196	1017099	75.43
HK-STAS-SPIR-1	0	0	0	0	0	0	0	0	1	0	1	0	0	0	0	0	0	0	0	0	0	0	0	0	0	0	0	0	0	0	0	0	0	0	0	2	51447	1.16744	4406824	96.47	2.16553
HK-STAS-SPIR-2	0	0	0	0	0	0	0	0	1	0	1	0	0	0	0	0	0	0	0	0	0	0	0	0	0	0	0	0	0	0	0	0	0	0	0	2	51447	1.53298	3356010	66.47
HK-STAS-SPIR-4	0	0	0	0	1	0	0	0	1	0	0	0	0	0	0	0	0	0	0	0	0	0	0	0	0	0	0	0	0	0	0	0	0	0	0	2	83805	1.96663	4261352	94.11
HK-STAS-UBA10199-2	1	0	0	0	0	0	0	0	0	1	0	0	0	0	0	0	0	0	0	0	0	0	0	0	0	0	0	0	0	0	0	0	0	0	0	2	40420	2.26284	1786248	73.47
HK-STAS-UBP7_A-1	1	1	0	0	0	0	0	0	0	0	0	0	0	0	0	0	0	0	0	0	0	0	0	0	0	0	0	0	0	0	0	0	0	0	0	2	31777	0.772738	4112261	91.45
HK-STAS-VERR_A-2	0	1	0	0	0	0	0	0	1	0	0	0	0	0	0	0	0	0	0	0	0	0	0	0	0	0	0	0	0	0	0	0	0	0	0	2	51987	2.14517	2423440	91.55
HK-STAS-VERR_A-4	0	0	0	0	1	0	0	0	1	0	0	0	0	0	0	0	0	0	0	0	0	0	0	0	0	0	0	0	0	0	0	0	0	0	0	2	83694	5.31088	1575896	89.52
HK-STAS-VERR_A-5	0	0	0	0	1	0	0	0	1	0	0	0	0	0	0	0	0	0	0	0	0	0	0	0	0	0	0	0	0	0	0	0	0	0	0	2	83679	5.17526	1616904	93.91
HK-STAS-VERR-10	2	0	0	0	0	0	0	0	0	0	0	0	0	0	0	0	0	0	0	0	0	0	0	0	0	0	0	0	0	0	0	0	0	0	0	2	24457	0.494976	4941046	86.05
HK-STAS-VERR-9	2	0	0	0	0	0	0	0	0	0	0	0	0	0	0	0	0	0	0	0	0	0	0	0	0	0	0	0	0	0	0	0	0	0	0	2	41897	0.876956	4777549	98.73
HK-STAS-AABM5-1	0	0	0	0	0	0	0	0	0	1	0	0	0	0	0	0	0	0	0	0	0	0	0	0	0	0	0	0	0	0	0	0	0	0	0	1	19673	1.20817	1628326	54.33
HK-STAS-AABM5-3	0	0	0	0	0	0	0	0	0	1	0	0	0	0	0	0	0	0	0	0	0	0	0	0	0	0	0	0	0	0	0	0	0	0	0	1	28888	0.934317	3091884	98.9
HK-STAS-ACID-3	0	0	0	0	0	0	0	0	0	0	0	0	0	0	1	0	0	0	0	0	0	0	0	0	0	0	0	0	0	0	0	0	0	0	0	1	23107	1.00603	2296851	63.71
HK-STAS-ACTI-1	0	0	0	0	0	0	0	0	0	0	1	0	0	0	0	0	0	0	0	0	0	0	0	0	0	0	0	0	0	0	0	0	0	0	0	1	10395	0.301298	3450077	99.14	0.692412
HK-STAS-ACTI-16	1	0	0	0	0	0	0	0	0	0	0	0	0	0	0	0	0	0	0	0	0	0	0	0	0	0	0	0	0	0	0	0	0	0	0	1	20926	1.00161	2089246	60.34
HK-STAS-ACTI-2	1	0	0	0	0	0	0	0	0	0	0	0	0	0	0	0	0	0	0	0	0	0	0	0	0	0	0	0	0	0	0	0	0	0	0	1	21016	0.507482	4141232	94.01
HK-STAS-ACTI-20	0	0	0	0	0	0	0	0	0	0	0	1	0	0	0	0	0	0	0	0	0	0	0	0	0	0	0	0	0	0	0	0	0	0	0	1	14797	0.653213	2265263	76
HK-STAS-ACTI-22	1	0	0	0	0	0	0	0	0	0	0	0	0	0	0	0	0	0	0	0	0	0	0	0	0	0	0	0	0	0	0	0	0	0	0	1	21103	0.711955	2964092	94.39
HK-STAS-ACTI-6	0	1	0	0	0	0	0	0	0	0	0	0	0	0	0	0	0	0	0	0	0	0	0	0	0	0	0	0	0	0	0	0	0	0	0	1	10806	0.541801	1994459	71.79
HK-STAS-ARMA-1	0	0	0	0	0	0	0	0	0	0	0	0	0	1	0	0	0	0	0	0	0	0	0	0	0	0	0	0	0	0	0	0	0	0	0	1	20552	0.894645	2297223	55.46
HK-STAS-BACT-13	1	0	0	0	0	0	0	0	0	0	0	0	0	0	0	0	0	0	0	0	0	0	0	0	0	0	0	0	0	0	0	0	0	0	0	1	20836	1.32342	1574403	57.14
HK-STAS-BACT-14	1	0	0	0	0	0	0	0	0	0	0	0	0	0	0	0	0	0	0	0	0	0	0	0	0	0	0	0	0	0	0	0	0	0	0	1	20833	0.722706	2882639	90.14
HK-STAS-BACT-15	1	0	0	0	0	0	0	0	0	0	0	0	0	0	0	0	0	0	0	0	0	0	0	0	0	0	0	0	0	0	0	0	0	0	0	1	23084	0.740625	3116825	85.71
HK-STAS-BACT-27	1	0	0	0	0	0	0	0	0	0	0	0	0	0	0	0	0	0	0	0	0	0	0	0	0	0	0	0	0	0	0	0	0	0	0	1	20836	0.377852	5514324	94.16
HK-STAS-BACT-33	1	0	0	0	0	0	0	0	0	0	0	0	0	0	0	0	0	0	0	0	0	0	0	0	0	0	0	0	0	0	0	0	0	0	0	1	20839	0.609878	3416913	92.49
HK-STAS-BACT-36	1	0	0	0	0	0	0	0	0	0	0	0	0	0	0	0	0	0	0	0	0	0	0	0	0	0	0	0	0	0	0	0	0	0	0	1	20836	0.364689	5713366	95.81
HK-STAS-BACT-38	1	0	0	0	0	0	0	0	0	0	0	0	0	0	0	0	0	0	0	0	0	0	0	0	0	0	0	0	0	0	0	0	0	0	0	1	20836	0.727362	2864599	88.28
HK-STAS-BACT-4	1	0	0	0	0	0	0	0	0	0	0	0	0	0	0	0	0	0	0	0	0	0	0	0	0	0	0	0	0	0	0	0	0	0	0	1	20836	0.980637	2124741	55.71
HK-STAS-BACT-42	1	0	0	0	0	0	0	0	0	0	0	0	0	0	0	0	0	0	0	0	0	0	0	0	0	0	0	0	0	0	0	0	0	0	0	1	20848	0.39258	5310504	97.52
HK-STAS-BACT-5	1	0	0	0	0	0	0	0	0	0	0	0	0	0	0	0	0	0	0	0	0	0	0	0	0	0	0	0	0	0	0	0	0	0	0	1	12106	0.547814	2209874	61.42
HK-STAS-BACT-52	1	0	0	0	0	0	0	0	0	0	0	0	0	0	0	0	0	0	0	0	0	0	0	0	0	0	0	0	0	0	0	0	0	0	0	1	20839	0.915459	2276345	70.91
HK-STAS-BACT-56	1	0	0	0	0	0	0	0	0	0	0	0	0	0	0	0	0	0	0	0	0	0	0	0	0	0	0	0	0	0	0	0	0	0	0	1	20845	0.918077	2270507	54.82
HK-STAS-BACT-58	0	0	0	0	1	0	0	0	0	0	0	0	0	0	0	0	0	0	0	0	0	0	0	0	0	0	0	0	0	0	0	0	0	0	0	1	15927	0.44176	3605353	76.88
HK-STAS-BACT-64	1	0	0	0	0	0	0	0	0	0	0	0	0	0	0	0	0	0	0	0	0	0	0	0	0	0	0	0	0	0	0	0	0	0	0	1	20836	0.817141	2549866	57.58
HK-STAS-BACT-65	1	0	0	0	0	0	0	0	0	0	0	0	0	0	0	0	0	0	0	0	0	0	0	0	0	0	0	0	0	0	0	0	0	0	0	1	20836	0.741055	2811667	73.8
HK-STAS-BACT-67	0	0	0	0	0	0	0	0	0	0	0	0	0	0	0	0	1	0	0	0	0	0	0	0	0	0	0	0	0	0	0	0	0	0	0	1	40758	1.36533	2985222	81.72
HK-STAS-BACT-7	1	0	0	0	0	0	0	0	0	0	0	0	0	0	0	0	0	0	0	0	0	0	0	0	0	0	0	0	0	0	0	0	0	0	0	1	20836	0.562729	3702669	94.62
HK-STAS-BACT-72	1	0	0	0	0	0	0	0	0	0	0	0	0	0	0	0	0	0	0	0	0	0	0	0	0	0	0	0	0	0	0	0	0	0	0	1	20836	0.721151	2889272	77.59
HK-STAS-BACT-73	1	0	0	0	0	0	0	0	0	0	0	0	0	0	0	0	0	0	0	0	0	0	0	0	0	0	0	0	0	0	0	0	0	0	0	1	20836	0.66372	3139277	97.14
HK-STAS-BACT-8	1	0	0	0	0	0	0	0	0	0	0	0	0	0	0	0	0	0	0	0	0	0	0	0	0	0	0	0	0	0	0	0	0	0	0	1	20836	0.966713	2155344	66.66
HK-STAS-BACT-9	1	0	0	0	0	0	0	0	0	0	0	0	0	0	0	0	0	0	0	0	0	0	0	0	0	0	0	0	0	0	0	0	0	0	0	1	20836	1.66229	1253452	65.81
HK-STAS-CHLO-34	0	0	0	0	0	0	0	0	0	0	0	0	0	0	0	0	0	0	0	0	0	1	0	0	0	0	0	0	0	0	0	0	0	0	0	1	18958	0.525366	3608531	73.63
HK-STAS-CHLO-41	0	0	1	0	0	0	0	0	0	0	0	0	0	0	0	0	0	0	0	0	0	0	0	0	0	0	0	0	0	0	0	0	0	0	0	1	18638	0.443608	4201460	84.39
HK-STAS-CHLO-5	1	0	0	0	0	0	0	0	0	0	0	0	0	0	0	0	0	0	0	0	0	0	0	0	0	0	0	0	0	0	0	0	0	0	0	1	20947	0.577875	3624830	91.81
HK-STAS-CHLO-6	0	0	0	0	0	0	0	0	0	0	0	0	0	1	0	0	0	0	0	0	0	0	0	0	0	0	0	0	0	0	0	0	0	0	0	1	22815	0.669785	3406319	55.17
HK-STAS-DELO-1	1	0	0	0	0	0	0	0	0	0	0	0	0	0	0	0	0	0	0	0	0	0	0	0	0	0	0	0	0	0	0	0	0	0	0	1	21830	0.561874	3885212	94.5
HK-STAS-DESU-2	0	0	0	0	0	0	0	0	0	0	1	0	0	0	0	0	0	0	0	0	0	0	0	0	0	0	0	0	0	0	0	0	0	0	0	1	10389	0.62584	1660010	51.5
HK-STAS-FEN-1	0	0	0	0	0	0	0	0	1	0	0	0	0	0	0	0	0	0	0	0	0	0	0	0	0	0	0	0	0	0	0	0	0	0	0	1	23612	0.890666	2651051	54.3
HK-STAS-FIRM-1	0	0	0	0	1	0	0	0	0	0	0	0	0	0	0	0	0	0	0	0	0	0	0	0	0	0	0	0	0	0	0	0	0	0	0	1	23764	3.48107	682663	69.22
HK-STAS-FIRM-2	0	0	0	0	1	0	0	0	0	0	0	0	0	0	0	0	0	0	0	0	0	0	0	0	0	0	0	0	0	0	0	0	0	0	0	1	41100	8.93919	459773	62.27
HK-STAS-GEMM-2	1	0	0	0	0	0	0	0	0	0	0	0	0	0	0	0	0	0	0	0	0	0	0	0	0	0	0	0	0	0	0	0	0	0	0	1	14732	0.893148	1649446	55.92
HK-STAS-Nano-4	1	0	0	0	0	0	0	0	0	0	0	0	0	0	0	0	0	0	0	0	0	0	0	0	0	0	0	0	0	0	0	0	0	0	0	1	29211	2.2082	1322844	78.5
HK-STAS-OMNI-1	0	0	0	0	0	0	0	0	0	0	0	0	1	0	0	0	0	0	0	0	0	0	0	0	0	0	0	0	0	0	0	0	0	0	0	1	58077	3.84478	1510541	67.08
HK-STAS-OMNI-2	0	0	0	0	0	0	0	0	0	0	0	0	0	0	0	0	0	0	0	0	0	0	0	0	1	0	0	0	0	0	0	0	0	0	0	1	42524	2.1882	1943329	76.99
HK-STAS-OMNI-5	0	0	0	0	0	0	0	0	1	0	0	0	0	0	0	0	0	0	0	0	0	0	0	0	0	0	0	0	0	0	0	0	0	0	0	1	41049	2.20652	1860347	61.29
HK-STAS-PATE-16	1	0	0	0	0	0	0	0	0	0	0	0	0	0	0	0	0	0	0	0	0	0	0	0	0	0	0	0	0	0	0	0	0	0	0	1	20911	2.20896	946645	62.84
HK-STAS-PATE-17	1	0	0	0	0	0	0	0	0	0	0	0	0	0	0	0	0	0	0	0	0	0	0	0	0	0	0	0	0	0	0	0	0	0	0	1	20860	2.39599	870622	57.18
HK-STAS-PATE-2	1	0	0	0	0	0	0	0	0	0	0	0	0	0	0	0	0	0	0	0	0	0	0	0	0	0	0	0	0	0	0	0	0	0	0	1	20857	2.01946	1032800	72.77
HK-STAS-PATE-25	0	0	0	0	0	0	0	1	0	0	0	0	0	0	0	0	0	0	0	0	0	0	0	0	0	0	0	0	0	0	0	0	0	0	0	1	20680	2.07907	994674	59.29
HK-STAS-PATE-26	0	0	0	0	0	0	0	0	0	0	0	0	0	0	0	0	0	0	0	0	1	0	0	0	0	0	0	0	0	0	0	0	0	0	0	1	22155	2.85255	776674	60.51
HK-STAS-PATE-27	0	0	0	0	0	0	0	0	0	0	0	0	1	0	0	0	0	0	0	0	0	0	0	0	0	0	0	0	0	0	0	0	0	0	0	1	46129	3.77333	1222502	75.83
HK-STAS-PATE-28	0	0	0	0	0	0	0	0	0	0	0	0	1	0	0	0	0	0	0	0	0	0	0	0	0	0	0	0	0	0	0	0	0	0	0	1	42839	5.05156	848035	59.87
HK-STAS-PATE-3	0	0	0	0	0	0	0	1	0	0	0	0	0	0	0	0	0	0	0	0	0	0	0	0	0	0	0	0	0	0	0	0	0	0	0	1	20659	1.9083	1082586	71.07
HK-STAS-PATE-36	1	0	0	0	0	0	0	0	0	0	0	0	0	0	0	0	0	0	0	0	0	0	0	0	0	0	0	0	0	0	0	0	0	0	0	1	21013	2.39835	876143	70.11
HK-STAS-PATE-38	1	0	0	0	0	0	0	0	0	0	0	0	0	0	0	0	0	0	0	0	0	0	0	0	0	0	0	0	0	0	0	0	0	0	0	1	20842	2.16899	960910	70.37
HK-STAS-PATE-40	1	0	0	0	0	0	0	0	0	0	0	0	0	0	0	0	0	0	0	0	0	0	0	0	0	0	0	0	0	0	0	0	0	0	0	1	20830	1.8363	1134346	66.35
HK-STAS-PATE-45	1	0	0	0	0	0	0	0	0	0	0	0	0	0	0	0	0	0	0	0	0	0	0	0	0	0	0	0	0	0	0	0	0	0	0	1	20821	2.27936	913459	69.64
HK-STAS-PATE-46	1	0	0	0	0	0	0	0	0	0	0	0	0	0	0	0	0	0	0	0	0	0	0	0	0	0	0	0	0	0	0	0	0	0	0	1	20821	2.3515	885434	69.64
HK-STAS-PATE-47	1	0	0	0	0	0	0	0	0	0	0	0	0	0	0	0	0	0	0	0	0	0	0	0	0	0	0	0	0	0	0	0	0	0	0	1	20821	3.15783	659345	58.03
HK-STAS-PATE-5	1	0	0	0	0	0	0	0	0	0	0	0	0	0	0	0	0	0	0	0	0	0	0	0	0	0	0	0	0	0	0	0	0	0	0	1	20842	1.7583	1185350	78.29
HK-STAS-PATE-8	1	0	0	0	0	0	0	0	0	0	0	0	0	0	0	0	0	0	0	0	0	0	0	0	0	0	0	0	0	0	0	0	0	0	0	1	20725	1.51272	1370052	77.58
HK-STAS-PLAN-1	0	0	0	0	0	0	0	0	0	0	0	0	0	0	0	1	0	0	0	0	0	0	0	0	0	0	0	0	0	0	0	0	0	0	0	1	41631	1.30656	3186299	84.09	1.06461
HK-STAS-PLAN-11	0	0	0	0	0	0	0	0	0	0	0	0	0	0	0	0	0	0	0	0	0	0	0	0	0	0	0	0	0	0	1	0	0	0	0	1	20509	0.585206	3504577	97.72
HK-STAS-PLAN-13	0	0	0	0	0	0	1	0	0	0	0	0	0	0	0	0	0	0	0	0	0	0	0	0	0	0	0	0	0	0	0	0	0	0	0	1	52151	1.63044	3198580	55.55
HK-STAS-PLAN-26	0	0	0	0	1	0	0	0	0	0	0	0	0	0	0	0	0	0	0	0	0	0	0	0	0	0	0	0	0	0	0	0	0	0	0	1	44307	1.36325	3250093	79.56
HK-STAS-PLAN-27	0	0	0	0	0	0	0	0	1	0	0	0	0	0	0	0	0	0	0	0	0	0	0	0	0	0	0	0	0	0	0	0	0	0	0	1	41067	0.98714	4160202	92.47
HK-STAS-PLAN-29	0	0	0	0	1	0	0	0	0	0	0	0	0	0	0	0	0	0	0	0	0	0	0	0	0	0	0	0	0	0	0	0	0	0	0	1	39438	1.04096	3788611	54.44
HK-STAS-PLAN-5	1	0	0	0	0	0	0	0	0	0	0	0	0	0	0	0	0	0	0	0	0	0	0	0	0	0	0	0	0	0	0	0	0	0	0	1	13660	0.684234	1996393	57.89
HK-STAS-PLAN-6	0	0	0	1	0	0	0	0	0	0	0	0	0	0	0	0	0	0	0	0	0	0	0	0	0	0	0	0	0	0	0	0	0	0	0	1	44094	1.33147	3311687	79.26
HK-STAS-PROT-113	1	0	0	0	0	0	0	0	0	0	0	0	0	0	0	0	0	0	0	0	0	0	0	0	0	0	0	0	0	0	0	0	0	0	0	1	21646	0.936321	2311813	69.86
HK-STAS-PROT-142	0	1	0	0	0	0	0	0	0	0	0	0	0	0	0	0	0	0	0	0	0	0	0	0	0	0	0	0	0	0	0	0	0	0	0	1	10878	0.330559	3290790	97.55
HK-STAS-PROT-150	0	0	0	0	0	1	0	0	0	0	0	0	0	0	0	0	0	0	0	0	0	0	0	0	0	0	0	0	0	0	0	0	0	0	0	1	31072	1.15653	2686666	80.82
HK-STAS-PROT-151	0	0	0	0	0	0	0	0	0	0	0	1	0	0	0	0	0	0	0	0	0	0	0	0	0	0	0	0	0	0	0	0	0	0	0	1	15275	0.578391	2640949	58.05
HK-STAS-PROT-168	0	1	0	0	0	0	0	0	0	0	0	0	0	0	0	0	0	0	0	0	0	0	0	0	0	0	0	0	0	0	0	0	0	0	0	1	10845	0.390128	2779859	90.04
HK-STAS-PROT-172	0	0	0	0	0	0	0	0	0	1	0	0	0	0	0	0	0	0	0	0	0	0	0	0	0	0	0	0	0	0	0	0	0	0	0	1	26614	0.935804	2843973	76.85
HK-STAS-PROT-173	0	0	0	0	0	0	0	0	0	1	0	0	0	0	0	0	0	0	0	0	0	0	0	0	0	0	0	0	0	0	0	0	0	0	0	1	26614	0.719006	3701497	97.03
HK-STAS-PROT-21	0	0	0	0	0	0	0	0	0	0	0	0	0	0	0	0	0	0	0	0	0	0	0	1	0	0	0	0	0	0	0	0	0	0	0	1	20731	1.2503	1658086	78.91
HK-STAS-PROT-24	0	0	0	0	0	0	0	0	0	0	0	0	0	0	0	0	0	0	0	0	0	0	0	1	0	0	0	0	0	0	0	0	0	0	0	1	20704	1.18738	1743670	83.11
HK-STAS-PROT-25	0	0	0	0	0	0	0	0	0	0	0	0	0	0	0	0	0	0	0	0	0	0	0	1	0	0	0	0	0	0	0	0	0	0	0	1	20704	1.06609	1942049	93.4
HK-STAS-PROT-30	0	0	0	0	0	0	0	0	0	1	0	0	0	0	0	0	0	0	0	0	0	0	0	0	0	0	0	0	0	0	0	0	0	0	0	1	28656	1.24337	2304702	55.05
HK-STAS-PROT-37	0	1	0	0	0	0	0	0	0	0	0	0	0	0	0	0	0	0	0	0	0	0	0	0	0	0	0	0	0	0	0	0	0	0	0	1	10899	0.358037	3044095	89.05
HK-STAS-PROT-53	0	0	0	0	0	0	0	1	0	0	0	0	0	0	0	0	0	0	0	0	0	0	0	0	0	0	0	0	0	0	0	0	0	0	0	1	20632	0.798574	2583604	73.53
HK-STAS-PROT-67	0	1	0	0	0	0	0	0	0	0	0	0	0	0	0	0	0	0	0	0	0	0	0	0	0	0	0	0	0	0	0	0	0	0	0	1	10866	0.783632	1386621	70.32
HK-STAS-PROT-68	0	0	0	0	0	0	0	0	0	0	0	0	0	0	0	0	0	0	0	0	0	0	0	1	0	0	0	0	0	0	0	0	0	0	0	1	14167	1.26838	1116940	93.6
HK-STAS-PROT-70	0	0	0	1	0	0	0	0	0	0	0	0	0	0	0	0	0	0	0	0	0	0	0	0	0	0	0	0	0	0	0	0	0	0	0	1	51609	5.07167	1017593	54.26
HK-STAS-PROT-73	1	0	0	0	0	0	0	0	0	0	0	0	0	0	0	0	0	0	0	0	0	0	0	0	0	0	0	0	0	0	0	0	0	0	0	1	25987	1.12795	2303906	73.86
HK-STAS-PROT-80	1	0	0	0	0	0	0	0	0	0	0	0	0	0	0	0	0	0	0	0	0	0	0	0	0	0	0	0	0	0	0	0	0	0	0	1	25987	1.1025	2357090	72.77
HK-STAS-PROT-85	0	1	0	0	0	0	0	0	0	0	0	0	0	0	0	0	0	0	0	0	0	0	0	0	0	0	0	0	0	0	0	0	0	0	0	1	10839	1.62738	666041	60.21
HK-STAS-PROT-87	1	0	0	0	0	0	0	0	0	0	0	0	0	0	0	0	0	0	0	0	0	0	0	0	0	0	0	0	0	0	0	0	0	0	0	1	20791	0.970802	2141631	52.75
HK-STAS-PROT-91	1	0	0	0	0	0	0	0	0	0	0	0	0	0	0	0	0	0	0	0	0	0	0	0	0	0	0	0	0	0	0	0	0	0	0	1	21826	0.598751	3645254	63.09
HK-STAS-SPIR-5	0	0	0	0	0	0	0	0	1	0	0	0	0	0	0	0	0	0	0	0	0	0	0	0	0	0	0	0	0	0	0	0	0	0	0	1	41052	0.683591	6005344	100
HK-STAS-THER-1	0	1	0	0	0	0	0	0	0	0	0	0	0	0	0	0	0	0	0	0	0	0	0	0	0	0	0	0	0	0	0	0	0	0	0	1	10791	0.676772	1594480	73.98
HK-STAS-THER-2	0	1	0	0	0	0	0	0	0	0	0	0	0	0	0	0	0	0	0	0	0	0	0	0	0	0	0	0	0	0	0	0	0	0	0	1	10791	0.560044	1926814	90.9
HK-STAS-THER-3	1	0	0	0	0	0	0	0	0	0	0	0	0	0	0	0	0	0	0	0	0	0	0	0	0	0	0	0	0	0	0	0	0	0	0	1	20830	1.22497	1700448	72.41
HK-STAS-THER-4	1	0	0	0	0	0	0	0	0	0	0	0	0	0	0	0	0	0	0	0	0	0	0	0	0	0	0	0	0	0	0	0	0	0	0	1	20698	2.15763	959292	54.62
HK-STAS-VERR_A-3	0	1	0	0	0	0	0	0	0	0	0	0	0	0	0	0	0	0	0	0	0	0	0	0	0	0	0	0	0	0	0	0	0	0	0	1	10248	0.647954	1581594	58.62
HK-STAS-VERR_A-6	0	1	0	0	0	0	0	0	0	0	0	0	0	0	0	0	0	0	0	0	0	0	0	0	0	0	0	0	0	0	0	0	0	0	0	1	10254	0.537706	1906990	93.58
HK-STAS-VERR-1	0	0	0	0	0	0	0	0	0	0	0	1	0	0	0	0	0	0	0	0	0	0	0	0	0	0	0	0	0	0	0	0	0	0	0	1	14624	0.470954	3105184	69.76
HK-STAS-VERR-2	0	1	0	0	0	0	0	0	0	0	0	0	0	0	0	0	0	0	0	0	0	0	0	0	0	0	0	0	0	0	0	0	0	0	0	1	10872	0.343263	3167253	79.79
HK-STAS-AABM5-2	0	0	0	0	0	0	0	0	0	0	0	0	0	0	0	0	0	0	0	0	0	0	0	0	0	0	0	0	0	0	0	0	0	0	0	0	0	0	1228262	58.17
HK-STAS-AABM5-4	0	0	0	0	0	0	0	0	0	0	0	0	0	0	0	0	0	0	0	0	0	0	0	0	0	0	0	0	0	0	0	0	0	0	0	0	0	0	2428212	90.04
HK-STAS-ACTI-18	0	0	0	0	0	0	0	0	0	0	0	0	0	0	0	0	0	0	0	0	0	0	0	0	0	0	0	0	0	0	0	0	0	0	0	0	0	0	4033458	90.28
HK-STAS-ACTI-19	0	0	0	0	0	0	0	0	0	0	0	0	0	0	0	0	0	0	0	0	0	0	0	0	0	0	0	0	0	0	0	0	0	0	0	0	0	0	1756555	76.29
HK-STAS-ACTI-4	0	0	0	0	0	0	0	0	0	0	0	0	0	0	0	0	0	0	0	0	0	0	0	0	0	0	0	0	0	0	0	0	0	0	0	0	0	0	3055968	75.5
HK-STAS-BACT-12	0	0	0	0	0	0	0	0	0	0	0	0	0	0	0	0	0	0	0	0	0	0	0	0	0	0	0	0	0	0	0	0	0	0	0	0	0	0	2061576	56.15
HK-STAS-BACT-18	0	0	0	0	0	0	0	0	0	0	0	0	0	0	0	0	0	0	0	0	0	0	0	0	0	0	0	0	0	0	0	0	0	0	0	0	0	0	2285196	81.03
HK-STAS-BACT-20	0	0	0	0	0	0	0	0	0	0	0	0	0	0	0	0	0	0	0	0	0	0	0	0	0	0	0	0	0	0	0	0	0	0	0	0	0	0	2814509	78.48
HK-STAS-BACT-3	0	0	0	0	0	0	0	0	0	0	0	0	0	0	0	0	0	0	0	0	0	0	0	0	0	0	0	0	0	0	0	0	0	0	0	0	0	0	2912574	95.01
HK-STAS-BACT-49	0	0	0	0	0	0	0	0	0	0	0	0	0	0	0	0	0	0	0	0	0	0	0	0	0	0	0	0	0	0	0	0	0	0	0	0	0	0	2655359	90
HK-STAS-BACT-53	0	0	0	0	0	0	0	0	0	0	0	0	0	0	0	0	0	0	0	0	0	0	0	0	0	0	0	0	0	0	0	0	0	0	0	0	0	0	3065500	86.82
HK-STAS-BACT-54	0	0	0	0	0	0	0	0	0	0	0	0	0	0	0	0	0	0	0	0	0	0	0	0	0	0	0	0	0	0	0	0	0	0	0	0	0	0	2467355	75.8
HK-STAS-BACT-55	0	0	0	0	0	0	0	0	0	0	0	0	0	0	0	0	0	0	0	0	0	0	0	0	0	0	0	0	0	0	0	0	0	0	0	0	0	0	2931576	99.19
HK-STAS-BACT-6	0	0	0	0	0	0	0	0	0	0	0	0	0	0	0	0	0	0	0	0	0	0	0	0	0	0	0	0	0	0	0	0	0	0	0	0	0	0	2354496	59.47
HK-STAS-BACT-66	0	0	0	0	0	0	0	0	0	0	0	0	0	0	0	0	0	0	0	0	0	0	0	0	0	0	0	0	0	0	0	0	0	0	0	0	0	0	2348593	57.52
HK-STAS-BACT-77	0	0	0	0	0	0	0	0	0	0	0	0	0	0	0	0	0	0	0	0	0	0	0	0	0	0	0	0	0	0	0	0	0	0	0	0	0	0	2392572	60.91
HK-STAS-BDEL-4	0	0	0	0	0	0	0	0	0	0	0	0	0	0	0	0	0	0	0	0	0	0	0	0	0	0	0	0	0	0	0	0	0	0	0	0	0	0	2052835	65.56
HK-STAS-DEPE-1	0	0	0	0	0	0	0	0	0	0	0	0	0	0	0	0	0	0	0	0	0	0	0	0	0	0	0	0	0	0	0	0	0	0	0	0	0	0	1460747	87.57
HK-STAS-FIRM-3	0	0	0	0	0	0	0	0	0	0	0	0	0	0	0	0	0	0	0	0	0	0	0	0	0	0	0	0	0	0	0	0	0	0	0	0	0	0	771169	76.4
HK-STAS-FIRM-4	0	0	0	0	0	0	0	0	0	0	0	0	0	0	0	0	0	0	0	0	0	0	0	0	0	0	0	0	0	0	0	0	0	0	0	0	0	0	686845	58.42
HK-STAS-GEMM-1	0	0	0	0	0	0	0	0	0	0	0	0	0	0	0	0	0	0	0	0	0	0	0	0	0	0	0	0	0	0	0	0	0	0	0	0	0	0	2066000	65.51
HK-STAS-KRUM-1	0	0	0	0	0	0	0	0	0	0	0	0	0	0	0	0	0	0	0	0	0	0	0	0	0	0	0	0	0	0	0	0	0	0	0	0	0	0	3304582	97.8
HK-STAS-KRUM-2	0	0	0	0	0	0	0	0	0	0	0	0	0	0	0	0	0	0	0	0	0	0	0	0	0	0	0	0	0	0	0	0	0	0	0	0	0	0	2246375	60.43
HK-STAS-Nano-1	0	0	0	0	0	0	0	0	0	0	0	0	0	0	0	0	0	0	0	0	0	0	0	0	0	0	0	0	0	0	0	0	0	0	0	0	0	0	1540096	78.03
HK-STAS-Nano-2	0	0	0	0	0	0	0	0	0	0	0	0	0	0	0	0	0	0	0	0	0	0	0	0	0	0	0	0	0	0	0	0	0	0	0	0	0	0	1241143	71.02
HK-STAS-Nano-3	0	0	0	0	0	0	0	0	0	0	0	0	0	0	0	0	0	0	0	0	0	0	0	0	0	0	0	0	0	0	0	0	0	0	0	0	0	0	1131583	80.37
HK-STAS-Nano-5	0	0	0	0	0	0	0	0	0	0	0	0	0	0	0	0	0	0	0	0	0	0	0	0	0	0	0	0	0	0	0	0	0	0	0	0	0	0	1133783	62.77
HK-STAS-OLB16-1	0	0	0	0	0	0	0	0	0	0	0	0	0	0	0	0	0	0	0	0	0	0	0	0	0	0	0	0	0	0	0	0	0	0	0	0	0	0	4740376	62.63
HK-STAS-OLB16-2	0	0	0	0	0	0	0	0	0	0	0	0	0	0	0	0	0	0	0	0	0	0	0	0	0	0	0	0	0	0	0	0	0	0	0	0	0	0	5552843	75.64
HK-STAS-OMNI-3	0	0	0	0	0	0	0	0	0	0	0	0	0	0	0	0	0	0	0	0	0	0	0	0	0	0	0	0	0	0	0	0	0	0	0	0	0	0	1660232	72.58
HK-STAS-PATE-1	0	0	0	0	0	0	0	0	0	0	0	0	0	0	0	0	0	0	0	0	0	0	0	0	0	0	0	0	0	0	0	0	0	0	0	0	0	0	1083495	72.96	0
HK-STAS-PATE-10	0	0	0	0	0	0	0	0	0	0	0	0	0	0	0	0	0	0	0	0	0	0	0	0	0	0	0	0	0	0	0	0	0	0	0	0	0	0	1355370	79.66
HK-STAS-PATE-11	0	0	0	0	0	0	0	0	0	0	0	0	0	0	0	0	0	0	0	0	0	0	0	0	0	0	0	0	0	0	0	0	0	0	0	0	0	0	877444	55.55
HK-STAS-PATE-12	0	0	0	0	0	0	0	0	0	0	0	0	0	0	0	0	0	0	0	0	0	0	0	0	0	0	0	0	0	0	0	0	0	0	0	0	0	0	1008498	53.67
HK-STAS-PATE-13	0	0	0	0	0	0	0	0	0	0	0	0	0	0	0	0	0	0	0	0	0	0	0	0	0	0	0	0	0	0	0	0	0	0	0	0	0	0	1177947	80.09
HK-STAS-PATE-14	0	0	0	0	0	0	0	0	0	0	0	0	0	0	0	0	0	0	0	0	0	0	0	0	0	0	0	0	0	0	0	0	0	0	0	0	0	0	703045	54.35
HK-STAS-PATE-15	0	0	0	0	0	0	0	0	0	0	0	0	0	0	0	0	0	0	0	0	0	0	0	0	0	0	0	0	0	0	0	0	0	0	0	0	0	0	1087619	70.12
HK-STAS-PATE-18	0	0	0	0	0	0	0	0	0	0	0	0	0	0	0	0	0	0	0	0	0	0	0	0	0	0	0	0	0	0	0	0	0	0	0	0	0	0	719225	63.29
HK-STAS-PATE-19	0	0	0	0	0	0	0	0	0	0	0	0	0	0	0	0	0	0	0	0	0	0	0	0	0	0	0	0	0	0	0	0	0	0	0	0	0	0	576348	52.76
HK-STAS-PATE-20	0	0	0	0	0	0	0	0	0	0	0	0	0	0	0	0	0	0	0	0	0	0	0	0	0	0	0	0	0	0	0	0	0	0	0	0	0	0	753165	51.53
HK-STAS-PATE-21	0	0	0	0	0	0	0	0	0	0	0	0	0	0	0	0	0	0	0	0	0	0	0	0	0	0	0	0	0	0	0	0	0	0	0	0	0	0	744342	63.06
HK-STAS-PATE-22	0	0	0	0	0	0	0	0	0	0	0	0	0	0	0	0	0	0	0	0	0	0	0	0	0	0	0	0	0	0	0	0	0	0	0	0	0	0	1087875	63.93
HK-STAS-PATE-23	0	0	0	0	0	0	0	0	0	0	0	0	0	0	0	0	0	0	0	0	0	0	0	0	0	0	0	0	0	0	0	0	0	0	0	0	0	0	951732	62.85
HK-STAS-PATE-24	0	0	0	0	0	0	0	0	0	0	0	0	0	0	0	0	0	0	0	0	0	0	0	0	0	0	0	0	0	0	0	0	0	0	0	0	0	0	591584	52.24
HK-STAS-PATE-30	0	0	0	0	0	0	0	0	0	0	0	0	0	0	0	0	0	0	0	0	0	0	0	0	0	0	0	0	0	0	0	0	0	0	0	0	0	0	717748	59.75
HK-STAS-PATE-31	0	0	0	0	0	0	0	0	0	0	0	0	0	0	0	0	0	0	0	0	0	0	0	0	0	0	0	0	0	0	0	0	0	0	0	0	0	0	536362	62.06
HK-STAS-PATE-32	0	0	0	0	0	0	0	0	0	0	0	0	0	0	0	0	0	0	0	0	0	0	0	0	0	0	0	0	0	0	0	0	0	0	0	0	0	0	592863	54.49
HK-STAS-PATE-33	0	0	0	0	0	0	0	0	0	0	0	0	0	0	0	0	0	0	0	0	0	0	0	0	0	0	0	0	0	0	0	0	0	0	0	0	0	0	562604	57.94
HK-STAS-PATE-34	0	0	0	0	0	0	0	0	0	0	0	0	0	0	0	0	0	0	0	0	0	0	0	0	0	0	0	0	0	0	0	0	0	0	0	0	0	0	619067	82.88
HK-STAS-PATE-35	0	0	0	0	0	0	0	0	0	0	0	0	0	0	0	0	0	0	0	0	0	0	0	0	0	0	0	0	0	0	0	0	0	0	0	0	0	0	817125	68.96
HK-STAS-PATE-39	0	0	0	0	0	0	0	0	0	0	0	0	0	0	0	0	0	0	0	0	0	0	0	0	0	0	0	0	0	0	0	0	0	0	0	0	0	0	629828	58.68
HK-STAS-PATE-4	0	0	0	0	0	0	0	0	0	0	0	0	0	0	0	0	0	0	0	0	0	0	0	0	0	0	0	0	0	0	0	0	0	0	0	0	0	0	844331	72.77
HK-STAS-PATE-41	0	0	0	0	0	0	0	0	0	0	0	0	0	0	0	0	0	0	0	0	0	0	0	0	0	0	0	0	0	0	0	0	0	0	0	0	0	0	835140	55.98
HK-STAS-PATE-42	0	0	0	0	0	0	0	0	0	0	0	0	0	0	0	0	0	0	0	0	0	0	0	0	0	0	0	0	0	0	0	0	0	0	0	0	0	0	692464	60.25
HK-STAS-PATE-43	0	0	0	0	0	0	0	0	0	0	0	0	0	0	0	0	0	0	0	0	0	0	0	0	0	0	0	0	0	0	0	0	0	0	0	0	0	0	654432	56.17
HK-STAS-PATE-44	0	0	0	0	0	0	0	0	0	0	0	0	0	0	0	0	0	0	0	0	0	0	0	0	0	0	0	0	0	0	0	0	0	0	0	0	0	0	846580	63.24
HK-STAS-PATE-6	0	0	0	0	0	0	0	0	0	0	0	0	0	0	0	0	0	0	0	0	0	0	0	0	0	0	0	0	0	0	0	0	0	0	0	0	0	0	990190	78.29
HK-STAS-PATE-7	0	0	0	0	0	0	0	0	0	0	0	0	0	0	0	0	0	0	0	0	0	0	0	0	0	0	0	0	0	0	0	0	0	0	0	0	0	0	735200	62.77
HK-STAS-PATE-9	0	0	0	0	0	0	0	0	0	0	0	0	0	0	0	0	0	0	0	0	0	0	0	0	0	0	0	0	0	0	0	0	0	0	0	0	0	0	1001997	81.03
HK-STAS-PLAN-10	0	0	0	0	0	0	0	0	0	0	0	0	0	0	0	0	0	0	0	0	0	0	0	0	0	0	0	0	0	0	0	0	0	0	0	0	0	0	2742434	78.4
HK-STAS-PLAN-23	0	0	0	0	0	0	0	0	0	0	0	0	0	0	0	0	0	0	0	0	0	0	0	0	0	0	0	0	0	0	0	0	0	0	0	0	0	0	2763245	55.91
HK-STAS-PLAN-25	0	0	0	0	0	0	0	0	0	0	0	0	0	0	0	0	0	0	0	0	0	0	0	0	0	0	0	0	0	0	0	0	0	0	0	0	0	0	3494475	92.47
HK-STAS-PLAN-4	0	0	0	0	0	0	0	0	0	0	0	0	0	0	0	0	0	0	0	0	0	0	0	0	0	0	0	0	0	0	0	0	0	0	0	0	0	0	3077663	97.72
HK-STAS-PLAN-7	0	0	0	0	0	0	0	0	0	0	0	0	0	0	0	0	0	0	0	0	0	0	0	0	0	0	0	0	0	0	0	0	0	0	0	0	0	0	2856359	78.4
HK-STAS-PLAN-9	0	0	0	0	0	0	0	0	0	0	0	0	0	0	0	0	0	0	0	0	0	0	0	0	0	0	0	0	0	0	0	0	0	0	0	0	0	0	1791476	53.63
HK-STAS-PROT-12	0	0	0	0	0	0	0	0	0	0	0	0	0	0	0	0	0	0	0	0	0	0	0	0	0	0	0	0	0	0	0	0	0	0	0	0	0	0	1902429	94.22
HK-STAS-PROT-121	0	0	0	0	0	0	0	0	0	0	0	0	0	0	0	0	0	0	0	0	0	0	0	0	0	0	0	0	0	0	0	0	0	0	0	0	0	0	2611095	58.62
HK-STAS-PROT-166	0	0	0	0	0	0	0	0	0	0	0	0	0	0	0	0	0	0	0	0	0	0	0	0	0	0	0	0	0	0	0	0	0	0	0	0	0	0	2495820	74.06
HK-STAS-PROT-4	0	0	0	0	0	0	0	0	0	0	0	0	0	0	0	0	0	0	0	0	0	0	0	0	0	0	0	0	0	0	0	0	0	0	0	0	0	0	558489	72.34
HK-STAS-PROT-69	0	0	0	0	0	0	0	0	0	0	0	0	0	0	0	0	0	0	0	0	0	0	0	0	0	0	0	0	0	0	0	0	0	0	0	0	0	0	1385339	83.09
HK-STAS-PROT-71	0	0	0	0	0	0	0	0	0	0	0	0	0	0	0	0	0	0	0	0	0	0	0	0	0	0	0	0	0	0	0	0	0	0	0	0	0	0	1368450	84.83
HK-STAS-PROT-8	0	0	0	0	0	0	0	0	0	0	0	0	0	0	0	0	0	0	0	0	0	0	0	0	0	0	0	0	0	0	0	0	0	0	0	0	0	0	1107460	93.54
HK-STAS-PROT-82	0	0	0	0	0	0	0	0	0	0	0	0	0	0	0	0	0	0	0	0	0	0	0	0	0	0	0	0	0	0	0	0	0	0	0	0	0	0	1287434	86.55
HK-STAS-PROT-9	0	0	0	0	0	0	0	0	0	0	0	0	0	0	0	0	0	0	0	0	0	0	0	0	0	0	0	0	0	0	0	0	0	0	0	0	0	0	953497	90
HK-STAS-SPIR-6	0	0	0	0	0	0	0	0	0	0	0	0	0	0	0	0	0	0	0	0	0	0	0	0	0	0	0	0	0	0	0	0	0	0	0	0	0	0	1995505	81.6
HK-STAS-SPIR-7	0	0	0	0	0	0	0	0	0	0	0	0	0	0	0	0	0	0	0	0	0	0	0	0	0	0	0	0	0	0	0	0	0	0	0	0	0	0	2614072	77.01
	416	342	215	183	173	126	84	80	75	73	47	46	43	36	28	23	19	15	14	14	13	13	12	11	10	8	7	10	3	3	3	3	2	2	1

## Sheet: S6-BGCs-ARGs
MAGs	Identified-ARGs	terpene	bacteriocin	T1PKS	NRPS	NRPS-like	arylpolyene	hglE-KS	hserlactone	T3PKS	betalactone	ectoine	NAGGN	acyl_amino_acids	lassopeptide	lanthipeptide	phosphonate	resorcinol	indole	other	TfuA-related	LAP	nucleoside	thiopeptide	CDPS	ladderane	microviridin	PKS-like	siderophore	butyrolactone	cyanobactin	linaridin	oligosaccharide	PUFA	transAT-PKS	proteusin	SUM
HK-STAS-BACT-66	macrolide-lincosamide-streptogramin__erm(35)	0	0	0	0	0	0	0	0	0	0	0	0	0	0	0	0	0	0	0	0	0	0	0	0	0	0	0	0	0	0	0	0	0	0	0	0
HK-STAS-PATE-12	macrolide-lincosamide-streptogramin__macB	0	0	0	0	0	0	0	0	0	0	0	0	0	0	0	0	0	0	0	0	0	0	0	0	0	0	0	0	0	0	0	0	0	0	0	0
HK-STAS-ACTI-18	rifamycin__ADP-ribosylating	0	0	0	0	0	0	0	0	0	0	0	0	0	0	0	0	0	0	0	0	0	0	0	0	0	0	0	0	0	0	0	0	0	0	0	0
HK-STAS-PROT-172	bacitracin__bacA	0	0	0	0	0	0	0	0	0	1	0	0	0	0	0	0	0	0	0	0	0	0	0	0	0	0	0	0	0	0	0	0	0	0	0	1
HK-STAS-PROT-172	multidrug__mdtF	0	0	0	0	0	0	0	0	0	1	0	0	0	0	0	0	0	0	0	0	0	0	0	0	0	0	0	0	0	0	0	0	0	0	0	1
HK-STAS-PROT-172	aminoglycoside__aadA	0	0	0	0	0	0	0	0	0	1	0	0	0	0	0	0	0	0	0	0	0	0	0	0	0	0	0	0	0	0	0	0	0	0	0	1
HK-STAS-PROT-37	bacitracin__bacA	0	1	0	0	0	0	0	0	0	0	0	0	0	0	0	0	0	0	0	0	0	0	0	0	0	0	0	0	0	0	0	0	0	0	0	1
HK-STAS-PROT-91	bacitracin__bacA	1	0	0	0	0	0	0	0	0	0	0	0	0	0	0	0	0	0	0	0	0	0	0	0	0	0	0	0	0	0	0	0	0	0	0	1
HK-STAS-PROT-173	aminoglycoside__aadA	0	0	0	0	0	0	0	0	0	1	0	0	0	0	0	0	0	0	0	0	0	0	0	0	0	0	0	0	0	0	0	0	0	0	0	1
HK-STAS-PROT-173	bacitracin__bacA	0	0	0	0	0	0	0	0	0	1	0	0	0	0	0	0	0	0	0	0	0	0	0	0	0	0	0	0	0	0	0	0	0	0	0	1
HK-STAS-VERR-1	beta-lactam__VEB-3	0	0	0	0	0	0	0	0	0	0	0	1	0	0	0	0	0	0	0	0	0	0	0	0	0	0	0	0	0	0	0	0	0	0	0	1
HK-STAS-BACT-42	rifamycin__ADP-ribosylating	1	0	0	0	0	0	0	0	0	0	0	0	0	0	0	0	0	0	0	0	0	0	0	0	0	0	0	0	0	0	0	0	0	0	0	1
HK-STAS-VERR_A-4	chloramphenicol__catB	0	0	0	0	1	0	0	0	1	0	0	0	0	0	0	0	0	0	0	0	0	0	0	0	0	0	0	0	0	0	0	0	0	0	0	2
HK-STAS-CHLO-35	sulfonamide__sul4	2	0	0	0	0	0	0	0	0	0	0	0	0	0	0	0	0	0	0	0	0	0	0	0	0	0	0	0	0	0	0	0	0	0	0	2
HK-STAS-PROT-157	multidrug__mexT	0	2	0	0	0	0	0	0	0	0	0	0	0	0	0	0	0	0	0	0	0	0	0	0	0	0	0	0	0	0	0	0	0	0	0	2
HK-STAS-PROT-158	multidrug__mexT	0	1	0	0	0	0	0	0	0	0	1	0	0	0	0	0	0	0	0	0	0	0	0	0	0	0	0	0	0	0	0	0	0	0	0	2
HK-STAS-PROT-181	multidrug__multidrug_transporter	0	1	0	0	0	1	0	0	0	0	0	0	0	0	0	0	0	0	0	0	0	0	0	0	0	0	0	0	0	0	0	0	0	0	0	2
HK-STAS-PROT-35	bacitracin__bacA	0	1	0	0	0	0	0	0	0	0	0	1	0	0	0	0	0	0	0	0	0	0	0	0	0	0	0	0	0	0	0	0	0	0	0	2
HK-STAS-PROT-33	rifamycin__ADP-ribosylating	0	0	1	0	0	0	0	0	0	0	0	0	0	0	0	0	0	0	0	1	0	0	0	0	0	0	0	0	0	0	0	0	0	0	0	2
HK-STAS-CHLO-32	sulfonamide__sul4	1	0	0	0	0	0	0	0	0	0	0	0	0	0	0	0	0	0	0	0	0	1	0	0	0	0	0	0	0	0	0	0	0	0	0	2
HK-STAS-PROT-123	unclassified__cAMP-regulatory	0	1	0	0	0	0	0	1	0	0	0	0	0	0	0	0	0	0	0	0	0	0	0	0	0	0	0	0	0	0	0	0	0	0	0	2
HK-STAS-PROT-88	bacitracin__bacA	1	1	0	0	0	0	0	0	0	1	0	0	0	0	0	0	0	0	0	0	0	0	0	0	0	0	0	0	0	0	0	0	0	0	0	3
HK-STAS-PROT-99	bacitracin__bacA	1	1	0	1	0	0	0	0	0	0	0	0	0	0	0	0	0	0	0	0	0	0	0	0	0	0	0	0	0	0	0	0	0	0	0	3
HK-STAS-PROT-18	macrolide-lincosamide-streptogramin__ereA	1	1	0	0	0	0	0	1	0	0	0	0	0	0	0	0	0	0	0	0	0	0	0	0	0	0	0	0	0	0	0	0	0	0	0	3
HK-STAS-PROT-50	bacitracin__bacA	1	1	0	0	0	1	0	0	0	0	0	0	0	0	0	0	0	0	0	0	0	0	0	0	0	0	0	0	0	0	0	0	0	0	0	3
HK-STAS-PROT-174	beta-lactam__OXA-17	0	1	1	0	0	0	0	1	0	0	0	0	0	0	0	0	0	0	0	0	0	0	0	0	0	0	0	0	0	0	0	0	0	0	0	3
HK-STAS-PROT-140	beta-lactam__OXA-10	1	1	0	1	0	0	0	0	0	0	0	0	0	0	0	1	0	0	0	0	0	0	0	0	0	0	0	0	0	0	0	0	0	0	0	4
HK-STAS-PROT-36	chloramphenicol__floR	0	2	0	0	0	0	0	1	1	0	0	0	0	0	0	0	0	0	0	0	0	0	0	0	0	0	0	0	0	0	0	0	0	0	0	4
HK-STAS-PROT-104	sulfonamide__sul2	1	1	0	0	0	1	0	0	0	0	0	1	0	0	0	0	0	0	0	0	0	0	0	0	0	0	0	0	0	0	0	0	0	0	0	4
HK-STAS-PROT-84	multidrug__multidrug_transporter	1	0	0	1	0	0	0	0	0	0	1	0	0	0	0	0	0	0	0	0	0	0	0	0	0	0	0	1	0	0	0	0	0	0	0	4
HK-STAS-PROT-84	multidrug__mdtB	1	0	0	1	0	0	0	0	0	0	1	0	0	0	0	0	0	0	0	0	0	0	0	0	0	0	0	1	0	0	0	0	0	0	0	4
HK-STAS-PROT-38	bacitracin__bacA	1	0	1	0	0	0	0	1	0	0	0	1	0	0	0	0	0	0	0	0	0	0	0	0	0	0	0	0	0	0	0	0	0	0	0	4
HK-STAS-PROT-90	bacitracin__bacA	1	0	0	2	0	0	0	0	0	1	0	0	0	0	0	0	0	0	0	0	0	0	0	0	0	0	0	0	0	0	0	0	0	0	0	4
HK-STAS-PROT-100	bacitracin__bacA	2	1	0	0	0	0	0	0	0	0	1	0	0	0	0	0	0	0	0	0	0	0	0	0	0	0	0	0	0	0	0	0	0	0	0	4
HK-STAS-PROT-100	bacitracin__bacA	2	1	0	0	0	0	0	0	0	0	1	0	0	0	0	0	0	0	0	0	0	0	0	0	0	0	0	0	0	0	0	0	0	0	0	4
HK-STAS-PROT-97	bacitracin__bacA	3	1	0	0	0	0	0	0	0	0	0	0	0	0	1	0	0	0	0	0	0	0	0	0	0	0	0	0	0	0	0	0	0	0	0	5
HK-STAS-CHLO-29	sulfonamide__sul4	2	0	1	1	0	0	1	0	0	0	0	0	0	0	0	0	0	0	0	0	0	0	0	0	0	0	0	0	0	0	0	0	0	0	0	5
HK-STAS-PROT-177	multidrug__multidrug_transporter	0	1	2	1	1	0	0	0	0	0	0	0	0	0	0	0	0	0	0	0	0	0	0	0	0	0	0	0	0	0	0	0	0	0	0	5
HK-STAS-PROT-96	sulfonamide__sul2	1	2	1	0	0	0	0	0	0	0	0	0	1	0	0	0	0	0	0	0	0	0	0	0	0	0	0	0	0	0	0	0	0	0	0	5
HK-STAS-PROT-96	bacitracin__bacA	1	2	1	0	0	0	0	0	0	0	0	0	1	0	0	0	0	0	0	0	0	0	0	0	0	0	0	0	0	0	0	0	0	0	0	5
HK-STAS-PROT-32	rifamycin__ADP-ribosylating	1	1	1	0	0	0	0	0	0	0	0	0	0	0	0	0	0	0	0	1	0	0	1	0	0	0	0	0	0	0	0	0	0	0	0	5
HK-STAS-PROT-48	bacitracin__bacA	1	1	0	0	0	1	0	0	0	1	1	0	0	0	0	0	0	0	0	0	0	0	0	0	0	0	0	0	0	0	0	0	0	0	0	5
HK-STAS-PROT-41	bacitracin__bacA	1	1	0	0	0	0	0	0	1	0	1	1	0	0	0	0	0	0	0	0	0	0	0	0	0	0	0	0	0	0	0	0	0	0	0	5
HK-STAS-PROT-49	bacitracin__bacA	1	2	0	0	0	1	0	1	0	0	0	0	0	0	0	0	0	0	0	0	0	0	0	0	0	0	0	0	0	0	0	0	0	0	0	5
HK-STAS-PROT-111	bacitracin__bacA	0	1	0	0	0	0	0	1	0	1	0	1	1	0	0	0	0	0	0	0	0	0	0	0	0	0	0	0	0	0	0	0	0	0	0	5
HK-STAS-PROT-101	bacitracin__bacA	3	1	0	0	0	0	0	0	0	0	0	0	1	0	0	0	0	0	0	0	0	0	0	0	0	0	0	0	0	0	0	0	0	0	0	5
HK-STAS-BACT-81	macrolide-lincosamide-streptogramin__ermF	3	1	0	0	0	0	0	0	0	1	0	0	0	0	0	0	0	0	0	0	0	0	0	0	0	0	0	0	0	0	0	0	0	0	0	5
HK-STAS-PROT-46	chloramphenicol__floR	2	1	0	0	0	0	0	1	0	2	0	0	0	0	0	0	0	0	0	0	0	0	0	0	0	0	0	0	0	0	0	0	0	0	0	6
HK-STAS-PROT-46	tetracycline__tetG	2	1	0	0	0	0	0	1	0	2	0	0	0	0	0	0	0	0	0	0	0	0	0	0	0	0	0	0	0	0	0	0	0	0	0	6
HK-STAS-PROT-160	beta-lactam__IMP-7	0	0	2	1	1	0	0	0	0	1	1	0	0	0	0	0	0	0	0	0	0	0	0	0	0	0	0	0	0	0	0	0	0	0	0	6
HK-STAS-PROT-89	bacitracin__bacA	1	1	0	0	0	2	0	0	0	1	0	1	0	0	0	0	0	0	0	0	0	0	0	0	0	0	0	0	0	0	0	0	0	0	0	6
HK-STAS-PROT-40	chloramphenicol__floR	1	2	1	0	0	0	0	1	1	0	0	0	0	0	0	0	0	0	0	0	0	0	0	0	0	0	0	0	0	0	0	0	0	0	0	6
HK-STAS-PROT-40	tetracycline__tetG	1	2	1	0	0	0	0	1	1	0	0	0	0	0	0	0	0	0	0	0	0	0	0	0	0	0	0	0	0	0	0	0	0	0	0	6
HK-STAS-PROT-107	bacitracin__bacA	1	0	0	0	1	0	0	1	0	1	0	1	1	0	0	0	0	0	0	0	0	0	0	0	0	0	0	0	0	0	0	0	0	0	0	6
HK-STAS-PROT-179	multidrug__multidrug_transporter	1	1	1	1	1	1	0	0	0	0	0	0	0	0	0	0	0	0	0	0	0	0	0	0	0	0	0	0	0	0	0	0	0	0	0	6
HK-STAS-PROT-108	bacitracin__bacA	0	1	0	0	1	0	0	1	0	1	0	1	2	0	0	0	0	0	0	0	0	0	0	0	0	0	0	0	0	0	0	0	0	0	0	7
HK-STAS-CHLO-26	sulfonamide__sul4	1	0	1	4	0	0	0	0	0	0	0	0	0	1	0	0	0	0	0	0	0	0	0	0	0	0	0	0	0	0	0	0	0	0	0	7
HK-STAS-CHLO-26	sulfonamide__sul4	1	0	1	4	0	0	0	0	0	0	0	0	0	1	0	0	0	0	0	0	0	0	0	0	0	0	0	0	0	0	0	0	0	0	0	7
HK-STAS-PROT-44	bacitracin__bacA	1	2	1	0	0	0	0	1	1	0	0	1	0	0	0	0	0	0	0	0	0	0	0	0	0	0	0	0	0	0	0	0	0	0	0	7
HK-STAS-PROT-135	beta-lactam__OXA-17	1	1	0	1	1	1	1	1	0	0	0	0	0	0	0	0	0	0	0	0	1	0	0	0	0	0	0	0	0	0	0	0	0	0	0	8
HK-STAS-PROT-112	bacitracin__bacA	1	0	0	1	0	0	0	1	0	1	0	1	2	0	0	0	0	0	0	1	0	0	0	0	0	0	0	0	0	0	0	0	0	0	0	8
HK-STAS-ACTI-11	tetracycline__tetV	0	0	2	4	1	0	0	0	1	0	0	0	0	0	0	0	0	0	0	0	0	0	0	0	0	0	0	0	0	0	0	0	0	0	0	8
HK-STAS-MYXO-21	aminoglycoside__aac(3)-IV	1	3	0	0	1	1	0	0	0	0	0	1	0	0	1	0	0	0	0	0	0	0	0	0	0	0	0	0	0	0	0	0	0	0	0	8
HK-STAS-PROT-110	bacitracin__bacA	1	1	0	0	1	0	0	1	0	1	0	1	2	0	1	0	0	0	0	0	0	0	0	0	0	0	0	0	0	0	0	0	0	0	0	9
HK-STAS-ACTI-12	rifamycin__ADP-ribosylating	0	1	2	1	2	0	0	0	1	0	0	0	0	0	1	0	0	0	0	0	0	0	0	0	0	0	1	0	0	0	0	0	0	0	0	9
HK-STAS-CHLO-30	sulfonamide__sul4	2	0	2	4	0	0	1	0	0	0	0	0	0	0	0	0	0	0	0	0	0	0	0	0	0	0	0	0	0	0	0	0	0	0	0	9
HK-STAS-CHLO-25	sulfonamide__sul4	1	0	1	3	0	0	1	0	0	0	0	0	0	2	0	0	0	0	0	0	0	0	0	0	0	0	0	0	0	0	0	1	0	0	0	9
HK-STAS-CHLO-22	sulfonamide__sul4	1	1	1	4	0	0	1	0	0	0	0	0	0	1	1	0	0	0	0	0	0	0	0	0	0	0	0	0	0	0	0	0	0	0	0	10
HK-STAS-PROT-106	bacitracin__bacA	1	2	0	0	0	1	0	1	0	1	0	1	2	0	1	0	0	0	0	0	0	0	0	0	0	0	0	0	0	0	0	0	0	0	0	10
HK-STAS-MYXO-8	macrolide-lincosamide-streptogramin__mphA	2	3	1	1	2	0	0	0	1	0	0	0	0	0	0	0	0	0	0	0	1	0	0	0	0	0	0	0	0	0	0	0	0	0	0	11
HK-STAS-CHLO-27	sulfonamide__sul4	1	0	1	5	0	0	1	0	0	0	0	0	0	1	3	0	0	0	0	0	0	0	0	0	0	0	0	0	0	0	0	0	0	0	0	12
HK-STAS-CHLO-20	sulfonamide__sul4	2	0	6	5	1	0	2	0	0	0	0	0	0	1	0	0	0	0	0	0	1	0	1	0	0	0	0	0	0	0	0	0	0	0	0	19
